# Supplementary material for: Predicting the taxonomic and environmental sources of integron gene cassettes using structural and sequence homology of attC sites
Source: Commun Biol. 2021 Aug 9;4:946. doi: 10.1038/s42003-021-02489-0 (PMC8352920; doi:10.1038/s42003-021-02489-0)
Supplement: Supplementary file 4 — Supplementary Data 1 [file 42003_2021_2489_MOESM4_ESM.txt]

INFERNAL1/a [1.1.2 | July 2016]
NAME     Spirochaetes
STATES   298
NODES    67
CLEN     98
W        199
ALPH     RNA
RF       no
CONS     yes
MAP      yes
DATE     Fri Nov 27 10:51:18 2020
PBEGIN   0.05
PEND     0.05
WBETA    1e-07
QDBBETA1 1e-07
QDBBETA2 1e-15
N2OMEGA  1.52588e-05
N3OMEGA  1.52588e-05
ELSELF   -0.08926734
NSEQ     52
EFFN     3.367432
CKSUM    3143903846
NULL     0.000  0.000  0.000  0.000 
EFP7GF   -7.3079 0.71902
ECMLC    0.66142    -3.79322     4.13091     1600000      226678  0.005294
ECMGC    0.44847   -10.49960     0.91745     1600000       66951  0.005975
ECMLI    0.58884    -2.06000     6.34496     1600000      169270  0.007089
ECMGI    0.50752    -3.93984     5.46909     1600000       47416  0.008436
CM
                                             [ ROOT    0 ]      -      - - - - -
     S     0    -1 0     1     6     1     1   199   319  -9.316  -9.256  -0.018  -8.032  -8.312  -8.707 
    IL     1     1 2     1     6     1    24   200   320  -2.579  -2.842  -0.760  -4.497  -5.274  -4.934  0.000  0.000  0.000  0.000 
    IR     2     2 3     2     5     1    24   200   320  -2.408  -0.496  -5.920  -4.087  -5.193          0.000  0.000  0.000  0.000 
                                             [ MATP    1 ]      1    137 c g - -
    MP     3     2 3     7     6     2    28   199   319  -9.316  -9.256  -0.018  -8.032  -8.312  -8.707 -1.383 -0.529 -2.041  1.065 -2.042 -1.854  1.280 -2.174 -1.040  1.273 -1.807  1.170  1.075 -1.460 -0.215 -0.624 
    ML     4     2 3     7     6     1    21   197   317  -6.250  -6.596  -1.310  -1.005  -6.446  -3.975  0.368 -0.385 -0.191  0.094 
    MR     5     2 3     7     6     1    20   196   316  -6.988  -5.717  -1.625  -5.695  -0.829  -3.908  0.368 -0.385 -0.191  0.094 
     D     6     2 3     7     6     0    14   192   312  -9.049  -7.747  -3.544  -4.226  -4.244  -0.319 
    IL     7     7 5     7     6     1    23   198   318  -2.579  -2.842  -0.760  -4.497  -5.274  -4.934  0.000  0.000  0.000  0.000 
    IR     8     8 6     8     5     1    24   198   318  -2.408  -0.496  -5.920  -4.087  -5.193          0.000  0.000  0.000  0.000 
                                             [ MATP    2 ]      2    136 c g - -
    MP     9     8 6    13     6     2    27   197   317  -9.316  -9.256  -0.018  -8.032  -8.312  -8.707 -1.582 -1.792 -1.779  1.090 -0.369 -1.303  1.635 -2.124 -1.436  0.956 -2.098 -0.476  1.561 -1.471  0.469 -1.045 
    ML    10     8 6    13     6     1    20   195   315  -6.250  -6.596  -1.310  -1.005  -6.446  -3.975  0.368 -0.385 -0.191  0.094 
    MR    11     8 6    13     6     1    19   194   314  -6.988  -5.717  -1.625  -5.695  -0.829  -3.908  0.368 -0.385 -0.191  0.094 
     D    12     8 6    13     6     0    13   190   310  -9.049  -7.747  -3.544  -4.226  -4.244  -0.319 
    IL    13    13 5    13     6     1    22   196   316  -2.579  -2.842  -0.760  -4.497  -5.274  -4.934  0.000  0.000  0.000  0.000 
    IR    14    14 6    14     5     1    23   196   316  -2.408  -0.496  -5.920  -4.087  -5.193          0.000  0.000  0.000  0.000 
                                             [ MATP    3 ]      3    135 c g - -
    MP    15    14 6    19     6     2    25   195   315  -9.316  -9.256  -0.018  -8.032  -8.312  -8.707 -1.628 -2.135 -0.714  1.005 -2.010 -3.001  2.360 -1.484 -2.206  0.895 -2.770 -0.655  1.334 -2.298 -0.008 -1.353 
    ML    16    14 6    19     6     1    19   193   313  -6.250  -6.596  -1.310  -1.005  -6.446  -3.975  0.368 -0.385 -0.191  0.094 
    MR    17    14 6    19     6     1    19   193   313  -6.988  -5.717  -1.625  -5.695  -0.829  -3.908  0.368 -0.385 -0.191  0.094 
     D    18    14 6    19     6     0    13   188   308  -9.049  -7.747  -3.544  -4.226  -4.244  -0.319 
    IL    19    19 5    19     6     1    21   194   314  -2.579  -2.842  -0.760  -4.497  -5.274  -4.934  0.000  0.000  0.000  0.000 
    IR    20    20 6    20     5     1    22   194   314  -2.408  -0.496  -5.920  -4.087  -5.193          0.000  0.000  0.000  0.000 
                                             [ MATP    4 ]      4    134 U A - -
    MP    21    20 6    25     6     2    24   193   313  -9.316  -9.256  -0.018  -8.032  -8.312  -8.707 -3.684 -3.780 -3.832 -0.556 -3.548 -4.655  0.254 -4.001 -2.559 -0.476 -4.419 -2.156  3.577 -2.952 -1.481 -2.826 
    ML    22    20 6    25     6     1    18   191   311  -6.250  -6.596  -1.310  -1.005  -6.446  -3.975  0.368 -0.385 -0.191  0.094 
    MR    23    20 6    25     6     1    18   191   311  -6.988  -5.717  -1.625  -5.695  -0.829  -3.908  0.368 -0.385 -0.191  0.094 
     D    24    20 6    25     6     0    12   186   306  -9.049  -7.747  -3.544  -4.226  -4.244  -0.319 
    IL    25    25 5    25     6     1    20   192   312  -2.579  -2.842  -0.760  -4.497  -5.274  -4.934  0.000  0.000  0.000  0.000 
    IR    26    26 6    26     5     1    21   192   312  -2.408  -0.496  -5.920  -4.087  -5.193          0.000  0.000  0.000  0.000 
                                             [ MATP    5 ]      5    133 A U - -
    MP    27    26 6    31     6     2    22   191   311  -9.316  -9.256  -0.018  -8.032  -8.312  -8.707 -4.684 -3.523 -4.595  3.700 -5.440 -6.622 -1.079 -4.575 -4.500  0.106 -5.089 -0.883 -1.487 -5.627 -3.014 -3.411 
    ML    28    26 6    31     6     1    17   189   309  -6.250  -6.596  -1.310  -1.005  -6.446  -3.975  0.368 -0.385 -0.191  0.094 
    MR    29    26 6    31     6     1    16   189   309  -6.988  -5.717  -1.625  -5.695  -0.829  -3.908  0.368 -0.385 -0.191  0.094 
     D    30    26 6    31     6     0    12   185   305  -9.049  -7.747  -3.544  -4.226  -4.244  -0.319 
    IL    31    31 5    31     6     1    19   190   310  -2.579  -2.842  -0.760  -4.497  -5.274  -4.934  0.000  0.000  0.000  0.000 
    IR    32    32 6    32     5     1    19   190   310  -2.408  -0.496  -5.920  -4.087  -5.193          0.000  0.000  0.000  0.000 
                                             [ MATP    6 ]      6    132 A U - -
    MP    33    32 6    37     6     2    20   189   309  -9.316  -9.256  -0.018  -8.032  -8.312  -8.707 -4.684 -3.523 -4.595  3.700 -5.440 -6.622 -1.079 -4.575 -4.500  0.106 -5.089 -0.883 -1.487 -5.627 -3.014 -3.411 
    ML    34    32 6    37     6     1    16   187   307  -6.250  -6.596  -1.310  -1.005  -6.446  -3.975  0.368 -0.385 -0.191  0.094 
    MR    35    32 6    37     6     1    15   187   307  -6.988  -5.717  -1.625  -5.695  -0.829  -3.908  0.368 -0.385 -0.191  0.094 
     D    36    32 6    37     6     0    11   184   304  -9.049  -7.747  -3.544  -4.226  -4.244  -0.319 
    IL    37    37 5    37     6     1    18   188   308  -2.579  -2.842  -0.760  -4.497  -5.274  -4.934  0.000  0.000  0.000  0.000 
    IR    38    38 6    38     5     1    18   188   308  -2.408  -0.496  -5.920  -4.087  -5.193          0.000  0.000  0.000  0.000 
                                             [ MATP    7 ]      7    131 C G - -
    MP    39    38 6    43     6     2    18   187   307  -9.316  -9.256  -0.018  -8.032  -8.312  -8.707 -5.584 -5.577 -5.088 -1.748 -3.619 -5.362  3.776 -4.534 -5.192 -1.617 -5.321 -3.560 -0.235 -5.580 -1.371 -4.005 
    ML    40    38 6    43     6     1    15   186   306  -6.250  -6.596  -1.310  -1.005  -6.446  -3.975  0.368 -0.385 -0.191  0.094 
    MR    41    38 6    43     6     1    14   185   305  -6.988  -5.717  -1.625  -5.695  -0.829  -3.908  0.368 -0.385 -0.191  0.094 
     D    42    38 6    43     6     0    11   183   303  -9.049  -7.747  -3.544  -4.226  -4.244  -0.319 
    IL    43    43 5    43     6     1    16   187   307  -2.579  -2.842  -0.760  -4.497  -5.274  -4.934  0.000  0.000  0.000  0.000 
    IR    44    44 6    44     5     1    16   186   306  -2.408  -0.496  -5.920  -4.087  -5.193          0.000  0.000  0.000  0.000 
                                             [ MATP    8 ]      8    130 a u - -
    MP    45    44 6    49     4     2    16   185   305  -7.442  -7.649  -0.038  -6.063                 -1.664 -1.498 -2.559  2.972 -2.623 -3.439  0.718 -2.278 -2.671  0.892 -3.221 -0.843  0.558 -2.729 -0.790 -1.611 
    ML    46    44 6    49     4     1    14   184   304  -3.758  -3.940  -0.507  -2.670                  0.368 -0.385 -0.191  0.094 
    MR    47    44 6    49     4     1    12   184   304  -4.809  -3.838  -1.706  -0.766                  0.368 -0.385 -0.191  0.094 
     D    48    44 6    49     4     0    10   182   302  -4.568  -4.250  -2.265  -0.520                 
    IL    49    49 5    49     4     1    15   185   305  -1.686  -2.369  -1.117  -4.855                  0.000  0.000  0.000  0.000 
    IR    50    50 6    50     3     1    15   185   305  -1.442  -0.798  -4.142                          0.000  0.000  0.000  0.000 
                                             [ MATL    9 ]      9      - a - - -
    ML    51    50 6    53     3     1    15   183   303  -8.792  -0.063  -4.617                          0.950 -0.613 -1.260 -0.004 
     D    52    50 6    53     3     0    10   182   302  -5.620  -0.734  -1.403                         
    IL    53    53 3    53     3     1    14   184   304  -1.925  -0.554  -4.164                          0.000  0.000  0.000  0.000 
                                             [ MATR   10 ]      -    129 - a - -
    MR    54    53 3    56     5     1    15   182   302  -1.895  -0.482  -7.275  -7.487  -8.378          0.988 -0.746 -0.516 -0.470 
     D    55    53 3    56     5     0     8   180   300  -2.358  -0.984  -3.256  -4.687  -2.681         
    IR    56    56 3    56     5     1    13   182   302  -3.458  -0.298  -6.970  -3.749  -6.243          0.000  0.000  0.000  0.000 
                                             [ MATP   11 ]     10    127 u a - -
    MP    57    56 3    61     6     2    16   181   301  -9.296  -9.236  -0.018  -8.012  -8.292  -8.687 -1.629 -1.831 -1.823  1.081  0.002 -2.674  1.515 -1.790 -1.888  1.159 -1.571 -0.376  1.553 -1.425  0.383 -1.080 
    ML    58    56 3    61     6     1     9   179   299  -6.250  -6.596  -1.310  -1.005  -6.446  -3.975  0.368 -0.385 -0.191  0.094 
    MR    59    56 3    61     6     1     9   179   299  -7.232  -5.961  -1.219  -5.939  -1.073  -4.153  0.056 -0.390 -0.539  0.594 
     D    60    56 3    61     6     0     4   174   294  -9.049  -7.747  -3.544  -4.226  -4.244  -0.319 
    IL    61    61 5    61     6     1    11   180   300  -2.579  -2.842  -0.760  -4.497  -5.274  -4.934  0.000  0.000  0.000  0.000 
    IR    62    62 6    62     5     1    11   180   300  -2.408  -0.496  -5.920  -4.087  -5.193          0.000  0.000  0.000  0.000 
                                             [ MATP   12 ]     11    126 u a - -
    MP    63    62 6    67     6     2    14   179   299  -9.316  -9.256  -0.174  -4.138  -4.290  -8.707 -1.737 -1.922 -1.928  1.036 -1.481 -0.598  1.664 -1.767 -1.988  0.989 -2.556 -0.197  1.848 -2.069 -0.054 -0.833 
    ML    64    62 6    67     6     1     9   177   297  -6.250  -6.596  -1.310  -1.005  -6.446  -3.975  0.368 -0.385 -0.191  0.094 
    MR    65    62 6    67     6     1     9   177   297  -6.988  -5.717  -1.625  -5.695  -0.829  -3.908  0.368 -0.385 -0.191  0.094 
     D    66    62 6    67     6     0     4   172   292  -9.049  -7.747  -3.544  -4.226  -4.244  -0.319 
    IL    67    67 5    67     6     1    11   178   298  -2.579  -2.842  -0.760  -4.497  -5.274  -4.934  0.000  0.000  0.000  0.000 
    IR    68    68 6    68     5     1    11   178   298  -2.408  -0.496  -5.920  -4.087  -5.193          0.000  0.000  0.000  0.000 
                                             [ MATP   13 ]     12    125 G C - -
    MP    69    68 6    73     6     2    15   177   297  -9.163  -9.102  -0.020  -7.879  -8.158  -8.553 -3.992 -2.703 -3.996  1.309 -4.673 -4.527 -0.073 -4.382 -3.948  3.299 -4.335 -0.018 -0.358 -3.936 -2.063 -2.901 
    ML    70    68 6    73     6     1     9   176   296  -7.109  -7.455  -0.576  -1.864  -7.305  -4.835  0.210 -0.159 -0.094  0.016 
    MR    71    68 6    73     6     1     8   175   295  -7.702  -6.431  -0.766  -6.409  -1.543  -4.623 -0.236 -1.182  1.033 -0.592 
     D    72    68 6    73     6     0     3   171   291  -9.049  -7.747  -3.544  -4.226  -4.244  -0.319 
    IL    73    73 5    73     6     1    10   176   296  -2.579  -2.842  -0.760  -4.497  -5.274  -4.934  0.000  0.000  0.000  0.000 
    IR    74    74 6    74     5     1    10   176   296  -2.408  -0.496  -5.920  -4.087  -5.193          0.000  0.000  0.000  0.000 
                                             [ MATP   14 ]     13    124 c g - -
    MP    75    74 6    79     6     2    13   175   295  -9.316  -9.256  -0.018  -8.032  -8.312  -8.707 -2.458 -2.528 -2.607  0.878 -1.742 -3.441  2.451 -2.737 -0.494  1.202 -3.182 -0.829  1.388 -2.754 -0.187 -1.701 
    ML    76    74 6    79     6     1     8   173   293  -6.250  -6.596  -1.310  -1.005  -6.446  -3.975  0.368 -0.385 -0.191  0.094 
    MR    77    74 6    79     6     1     7   173   293  -6.988  -5.717  -1.625  -5.695  -0.829  -3.908  0.368 -0.385 -0.191  0.094 
     D    78    74 6    79     6     0     3   170   290  -9.049  -7.747  -3.544  -4.226  -4.244  -0.319 
    IL    79    79 5    79     6     1     9   175   295  -2.579  -2.842  -0.760  -4.497  -5.274  -4.934  0.000  0.000  0.000  0.000 
    IR    80    80 6    80     5     1     9   174   294  -2.408  -0.496  -5.920  -4.087  -5.193          0.000  0.000  0.000  0.000 
                                             [ MATP   15 ]     14    123 u a - -
    MP    81    80 6    85     6     2    12   173   293  -9.316  -9.256  -0.018  -8.032  -8.312  -8.707 -3.217 -3.249 -3.269  0.569  0.066 -4.009  1.816 -3.166 -3.277  0.422 -3.769 -1.390  2.693 -3.462 -0.335 -2.250 
    ML    82    80 6    85     6     1     7   172   292  -6.250  -6.596  -1.310  -1.005  -6.446  -3.975  0.368 -0.385 -0.191  0.094 
    MR    83    80 6    85     6     1     5   171   291  -6.988  -5.717  -1.625  -5.695  -0.829  -3.908  0.368 -0.385 -0.191  0.094 
     D    84    80 6    85     6     0     3   169   289  -9.049  -7.747  -3.544  -4.226  -4.244  -0.319 
    IL    85    85 5    85     6     1     8   173   293  -2.579  -2.842  -0.760  -4.497  -5.274  -4.934  0.000  0.000  0.000  0.000 
    IR    86    86 6    86     5     1     8   172   292  -2.408  -0.496  -5.920  -4.087  -5.193          0.000  0.000  0.000  0.000 
                                             [ MATP   16 ]     15    122 U A - -
    MP    87    86 6    91     4     2    10   171   291  -7.442  -7.649  -0.038  -6.063                 -4.366 -4.357 -4.184 -0.613 -3.025 -4.696  1.313 -3.774 -4.201 -0.443 -4.560 -2.376  3.258 -4.483  0.779 -3.038 
    ML    88    86 6    91     4     1     6   170   290  -3.758  -3.940  -0.507  -2.670                  0.368 -0.385 -0.191  0.094 
    MR    89    86 6    91     4     1     4   169   289  -4.809  -3.838  -1.706  -0.766                  0.368 -0.385 -0.191  0.094 
     D    90    86 6    91     4     0     2   168   288  -4.568  -4.250  -2.265  -0.520                 
    IL    91    91 5    91     4     1     8   171   291  -1.686  -2.369  -1.117  -4.855                  0.000  0.000  0.000  0.000 
    IR    92    92 6    92     3     1     7   171   291  -1.442  -0.798  -4.142                          0.000  0.000  0.000  0.000 
                                             [ MATL   17 ]     16      - c - - -
    ML    93    92 6    95     5     1     9   169   289  -7.506  -0.029  -7.321  -7.533  -8.425         -0.777  0.734 -1.202  0.399 
     D    94    92 6    95     5     0     2   167   287  -4.959  -0.803  -4.221  -2.596  -2.508         
    IL    95    95 3    95     5     1     6   169   289  -2.408  -0.496  -4.087  -5.920  -5.193          0.000  0.000  0.000  0.000 
                                             [ MATP   18 ]     17    121 A U - -
    MP    96    95 3   100     6     2     8   168   288  -9.316  -9.256  -0.018  -8.032  -8.312  -8.707 -4.177 -3.038 -4.240  3.464 -5.100 -5.974 -0.716 -4.330 -4.053  1.249 -4.636 -0.442 -1.001 -4.957 -2.645 -3.006 
    ML    97    95 3   100     6     1     4   166   286  -6.250  -6.596  -1.310  -1.005  -6.446  -3.975  0.368 -0.385 -0.191  0.094 
    MR    98    95 3   100     6     1     4   166   286  -6.988  -5.717  -1.625  -5.695  -0.829  -3.908  0.368 -0.385 -0.191  0.094 
     D    99    95 3   100     6     0     0   162   282  -9.049  -7.747  -3.544  -4.226  -4.244  -0.319 
    IL   100   100 5   100     6     1     5   168   288  -2.579  -2.842  -0.760  -4.497  -5.274  -4.934  0.000  0.000  0.000  0.000 
    IR   101   101 6   101     5     1     5   167   287  -2.408  -0.496  -5.920  -4.087  -5.193          0.000  0.000  0.000  0.000 
                                             [ MATP   19 ]     18    120 A U - -
    MP   102   101 6   106     6     2     6   166   286  -9.316  -9.256  -0.018  -8.032  -8.312  -8.707 -4.684 -3.523 -4.595  3.700 -5.440 -6.622 -1.079 -4.575 -4.500  0.106 -5.089 -0.883 -1.487 -5.627 -3.014 -3.411 
    ML   103   101 6   106     6     1     3   165   285  -6.250  -6.596  -1.310  -1.005  -6.446  -3.975  0.368 -0.385 -0.191  0.094 
    MR   104   101 6   106     6     1     3   164   284  -6.988  -5.717  -1.625  -5.695  -0.829  -3.908  0.368 -0.385 -0.191  0.094 
     D   105   101 6   106     6     0     0   161   281  -9.049  -7.747  -3.544  -4.226  -4.244  -0.319 
    IL   106   106 5   106     6     1     4   166   286  -2.579  -2.842  -0.760  -4.497  -5.274  -4.934  0.000  0.000  0.000  0.000 
    IR   107   107 6   107     5     1     5   165   285  -2.408  -0.496  -5.920  -4.087  -5.193          0.000  0.000  0.000  0.000 
                                             [ MATP   20 ]     19    119 c g - -
    MP   108   107 6   112     6     2     4   164   284  -9.316  -9.256  -0.018  -8.032  -8.312  -8.707 -3.289 -3.065 -3.330  0.541 -2.758 -2.723  2.699 -3.286 -3.360  1.820 -3.838 -1.029  1.081 -3.468 -0.457 -2.277 
    ML   109   107 6   112     6     1     3   163   283  -6.250  -6.596  -1.310  -1.005  -6.446  -3.975  0.368 -0.385 -0.191  0.094 
    MR   110   107 6   112     6     1     2   162   282  -6.988  -5.717  -1.625  -5.695  -0.829  -3.908  0.368 -0.385 -0.191  0.094 
     D   111   107 6   112     6     0     0   160   280  -9.049  -7.747  -3.544  -4.226  -4.244  -0.319 
    IL   112   112 5   112     6     1     3   164   284  -2.579  -2.842  -0.760  -4.497  -5.274  -4.934  0.000  0.000  0.000  0.000 
    IR   113   113 6   113     5     1     3   164   284  -2.408  -0.496  -5.920  -4.087  -5.193          0.000  0.000  0.000  0.000 
                                             [ MATP   21 ]     20    118 C G - -
    MP   114   113 6   118     4     2     2   162   282  -7.442  -7.649  -0.620  -1.562                 -3.439 -3.530 -2.072 -0.226 -3.092 -2.867  3.441 -3.650 -3.595 -0.139 -4.077 -1.861  0.493 -3.723 -0.813 -2.659 
    ML   115   113 6   118     4     1     2   162   282  -3.758  -3.940  -0.507  -2.670                  0.368 -0.385 -0.191  0.094 
    MR   116   113 6   118     4     1     1   161   281  -4.809  -3.838  -1.706  -0.766                  0.368 -0.385 -0.191  0.094 
     D   117   113 6   118     4     0     0   159   279  -4.568  -4.250  -2.265  -0.520                 
    IL   118   118 5   118     4     1     3   163   283  -1.686  -2.369  -1.117  -4.855                  0.000  0.000  0.000  0.000 
    IR   119   119 6   119     3     1     3   163   283  -1.442  -0.798  -4.142                          0.000  0.000  0.000  0.000 
                                             [ MATL   22 ]     21      - u - - -
    ML   120   119 6   122     3     1     4   161   281  -7.899  -0.022  -6.553                          0.372 -0.359 -0.741  0.409 
     D   121   119 6   122     3     0     0   158   278  -8.471  -1.440  -0.669                         
    IL   122   122 3   122     3     1     2   162   282  -1.442  -0.798  -4.142                          0.000  0.000  0.000  0.000 
                                             [ MATL   23 ]     22      - g - - -
    ML   123   122 3   125     3     1     3   160   280  -8.125  -0.018  -6.779                         -0.445 -0.971  0.778  0.057 
     D   124   122 3   125     3     0     0   156   276  -7.946  -3.459  -0.144                         
    IL   125   125 3   125     3     1     2   161   281  -1.442  -0.798  -4.142                          0.000  0.000  0.000  0.000 
                                             [ MATL   24 ]     23      - a - - -
    ML   126   125 3   128     3     1     2   159   279  -8.125  -0.018  -6.779                          0.827 -1.290  0.206 -0.592 
     D   127   125 3   128     3     0     0   155   275  -7.946  -3.459  -0.144                         
    IL   128   128 3   128     3     1     2   160   280  -1.442  -0.798  -4.142                          0.000  0.000  0.000  0.000 
                                             [ MATL   25 ]     24      - u - - -
    ML   129   128 3   131     3     1     1   159   278  -8.125  -0.236  -2.764                          0.280 -0.096 -1.085  0.463 
     D   130   128 3   131     3     0     0   155   275  -7.946  -3.459  -0.144                         
    IL   131   131 3   131     3     1     2   159   279  -1.442  -0.798  -4.142                          0.000  0.000  0.000  0.000 
                                             [ MATL   26 ]     25      - a - - -
    ML   132   131 3   134     3     1     3   158   278  -7.911  -0.021  -6.565                          0.511  0.212 -0.842 -0.220 
     D   133   131 3   134     3     0     0   154   274  -8.450  -1.478  -0.648                         
    IL   134   134 3   134     3     1     2   158   278  -1.442  -0.798  -4.142                          0.000  0.000  0.000  0.000 
                                             [ MATL   27 ]     26      - u - - -
    ML   135   134 3   137     3     1     3   157   277  -8.125  -0.018  -6.779                          0.293 -0.713 -0.672  0.620 
     D   136   134 3   137     3     0     0   152   272  -7.946  -3.459  -0.144                         
    IL   137   137 3   137     3     1     1   157   277  -1.442  -0.798  -4.142                          0.000  0.000  0.000  0.000 
                                             [ MATL   28 ]     27      - u - - -
    ML   138   137 3   140     3     1     3   156   276  -8.506  -0.017  -6.823                          0.190 -0.030 -0.830  0.398 
     D   139   137 3   140     3     0     0   151   271  -6.924  -2.038  -0.418                         
    IL   140   140 3   140     3     1     1   156   276  -1.925  -0.554  -4.164                          0.000  0.000  0.000  0.000 
                                             [ MATR   29 ]      -    117 - a - -
    MR   141   140 3   143     3     1     3   155   275  -8.506  -0.017  -6.823                          0.945 -0.795 -0.891 -0.059 
     D   142   140 3   143     3     0     0   149   269  -7.991  -3.169  -0.176                         
    IR   143   143 3   143     3     1     1   155   275  -1.925  -0.554  -4.164                          0.000  0.000  0.000  0.000 
                                             [ MATR   30 ]      -    116 - C - -
    MR   144   143 3   146     3     1     3   154   274  -1.878  -0.476  -6.823                         -2.137  1.715 -2.968 -1.471 
     D   145   143 3   146     3     0     0   148   268  -7.991  -3.169  -0.176                         
    IR   146   146 3   146     3     1     2   154   274  -2.908  -0.254  -5.147                          0.000  0.000  0.000  0.000 
                                             [ MATR   31 ]      -    114 - u - -
    MR   147   146 3   149     3     1     3   153   273  -8.506  -0.017  -6.823                          0.066 -0.673 -0.046  0.441 
     D   148   146 3   149     3     0     0   147   267  -7.991  -3.169  -0.176                         
    IR   149   149 3   149     3     1     1   153   273  -1.925  -0.554  -4.164                          0.000  0.000  0.000  0.000 
                                             [ MATR   32 ]      -    113 - u - -
    MR   150   149 3   152     3     1     3   152   272  -8.506  -0.017  -6.823                          0.050  0.145 -1.158  0.496 
     D   151   149 3   152     3     0     0   147   267  -7.991  -3.169  -0.176                         
    IR   152   152 3   152     3     1     1   152   272  -1.925  -0.554  -4.164                          0.000  0.000  0.000  0.000 
                                             [ MATR   33 ]      -    112 - u - -
    MR   153   152 3   155     5     1     3   151   271  -7.235  -0.035  -7.050  -7.262  -8.154          0.223 -0.652 -1.152  0.804 
     D   154   152 3   155     5     0     0   146   266  -6.450  -1.804  -4.076  -5.507  -0.687         
    IR   155   155 3   155     5     1     1   151   271  -2.408  -0.496  -5.920  -4.087  -5.193          0.000  0.000  0.000  0.000 
                                             [ MATP   34 ]     28    111 g c - -
    MP   156   155 3   160     6     2     4   150   270  -9.176  -9.115  -0.071  -4.699  -8.171  -8.566 -3.120 -2.690 -3.160  1.098 -2.830 -3.930  1.670 -3.244 -3.233  2.202 -3.708 -0.557  1.796 -3.251 -0.493 -2.110 
    ML   157   155 3   160     6     1     1   148   268  -6.250  -6.596  -1.310  -1.005  -6.446  -3.975  0.368 -0.385 -0.191  0.094 
    MR   158   155 3   160     6     1     1   147   267  -6.988  -5.717  -1.625  -5.695  -0.829  -3.908  0.368 -0.385 -0.191  0.094 
     D   159   155 3   160     6     0     0   142   262 -10.543  -9.241  -5.038  -5.721  -5.738  -0.105 
    IL   160   160 5   160     6     1     1   149   269  -2.579  -2.842  -0.760  -4.497  -5.274  -4.934  0.000  0.000  0.000  0.000 
    IR   161   161 6   161     5     1     1   149   269  -2.408  -0.496  -5.920  -4.087  -5.193          0.000  0.000  0.000  0.000 
                                             [ MATP   35 ]     29    110 c g - -
    MP   162   161 6   166     6     2     4   148   268  -9.125  -9.065  -0.021  -7.841  -8.121  -8.516 -2.358 -2.253 -2.492  1.051 -2.324 -3.298  1.987 -2.712 -2.557  1.901 -2.426 -0.451  1.418 -1.947 -0.244 -1.603 
    ML   163   161 6   166     6     1     1   146   266  -6.814  -7.160  -0.746  -1.568  -7.009  -4.539  0.577 -0.772  0.078 -0.205 
    MR   164   161 6   166     6     1     1   145   265  -6.988  -5.717  -1.625  -5.695  -0.829  -3.908  0.368 -0.385 -0.191  0.094 
     D   165   161 6   166     6     0     0   141   261 -10.543  -9.241  -5.038  -5.721  -5.738  -0.105 
    IL   166   166 5   166     6     1     1   147   267  -2.579  -2.842  -0.760  -4.497  -5.274  -4.934  0.000  0.000  0.000  0.000 
    IR   167   167 6   167     5     1     1   147   267  -2.408  -0.496  -5.920  -4.087  -5.193          0.000  0.000  0.000  0.000 
                                             [ MATP   36 ]     30    109 C G - -
    MP   168   167 6   172     4     2     2   146   266  -7.121  -7.328  -0.160  -3.445                 -4.904 -4.841 -4.533 -1.044 -3.178 -4.898  3.647 -4.023 -4.596 -0.849 -4.817 -2.794  0.298 -4.949 -0.895 -3.425 
    ML   169   167 6   172     4     1     1   145   265  -3.758  -3.940  -0.507  -2.670                  0.368 -0.385 -0.191  0.094 
    MR   170   167 6   172     4     1     1   143   263  -4.809  -3.838  -1.706  -0.766                  0.368 -0.385 -0.191  0.094 
     D   171   167 6   172     4     0     0   140   260  -6.001  -5.682  -3.697  -0.172                 
    IL   172   172 5   172     4     1     1   146   266  -1.686  -2.369  -1.117  -4.855                  0.000  0.000  0.000  0.000 
    IR   173   173 6   173     3     1     1   146   266  -1.442  -0.798  -4.142                          0.000  0.000  0.000  0.000 
                                             [ MATL   37 ]     31      - U - - -
    ML   174   173 6   176     3     1     2   144   264  -2.326  -0.339  -6.677                         -1.595 -1.572 -2.334  1.648 
     D   175   173 6   176     3     0     0   140   260  -8.218  -2.440  -0.300                         
    IL   176   176 3   176     3     1     1   144   264  -2.000  -0.491  -4.701                          0.000  0.000  0.000  0.000 
                                             [ MATL   38 ]     33      - u - - -
    ML   177   176 3   179     3     1     1   143   263  -8.471  -0.017  -6.789                         -0.017 -0.185 -1.167  0.754 
     D   178   176 3   179     3     0     0   138   258  -7.014  -1.792  -0.508                         
    IL   179   179 3   179     3     1     1   143   263  -1.925  -0.554  -4.164                          0.000  0.000  0.000  0.000 
                                             [ MATR   39 ]      -    108 - C - -
    MR   180   179 3   182     3     1     1   142   262  -8.506  -0.038  -5.426                         -2.137  1.715 -2.968 -1.471 
     D   181   179 3   182     3     0     0   136   256  -7.991  -3.169  -0.176                         
    IR   182   182 3   182     3     1     1   142   262  -1.925  -0.554  -4.164                          0.000  0.000  0.000  0.000 
                                             [ MATR   40 ]      -    107 - A - -
    MR   183   182 3   185     3     1     1   141   261  -1.220  -1.097  -3.278                          1.451 -1.157 -1.505 -1.102 
     D   184   182 3   185     3     0     0   135   255  -4.445  -3.231  -0.239                         
    IR   185   185 3   185     3     1     1   144   264  -0.302  -2.545  -5.833                          0.000  0.000  0.000  0.000 
                                             [ MATR   41 ]      -     87 - A - -
    MR   186   185 3   188     5     1     1   135   255  -7.037  -0.079  -6.852  -4.927  -7.956          1.032 -1.053 -0.651 -0.257 
     D   187   185 3   188     5     0     0   133   253  -6.862  -0.525  -2.228  -5.919  -3.914         
    IR   188   188 3   188     5     1     1   135   255  -2.408  -0.496  -5.920  -4.087  -5.193          0.000  0.000  0.000  0.000 
                                             [ MATP   42 ]     34     86 U A - -
    MP   189   188 3   193     6     2     2   134   254  -9.244  -9.183  -0.019  -7.960  -8.239  -8.634 -3.862 -3.608 -3.814  0.662 -2.959 -4.534  1.402 -3.557 -3.785  0.324 -4.230 -1.427  3.118 -4.096 -0.626 -2.664 
    ML   190   188 3   193     6     1     1   132   252  -6.930  -7.276  -1.990  -0.542  -7.126  -4.655 -0.172  0.453 -0.886  0.266 
    MR   191   188 3   193     6     1     1   132   252  -7.168  -5.897  -1.310  -5.875  -1.009  -4.088  0.124 -0.373 -0.464  0.499 
     D   192   188 3   193     6     0     0   129   249  -9.049  -7.747  -3.544  -4.226  -4.244  -0.319 
    IL   193   193 5   193     6     1     1   133   253  -2.579  -2.842  -0.760  -4.497  -5.274  -4.934  0.000  0.000  0.000  0.000 
    IR   194   194 6   194     5     1     1   133   253  -2.408  -0.496  -5.920  -4.087  -5.193          0.000  0.000  0.000  0.000 
                                             [ MATP   43 ]     35     85 G C - -
    MP   195   194 6   199     4     2     2   132   252  -7.315  -7.522  -0.041  -5.936                 -5.130 -3.284 -5.265 -0.039 -6.068 -4.899 -1.235 -5.628 -4.624  3.709 -4.936 -0.554 -1.532 -4.726 -3.297 -4.142 
    ML   196   194 6   199     4     1     1   131   251  -4.293  -4.475  -0.330  -3.205                 -0.137 -1.059  0.921 -0.480 
    MR   197   194 6   199     4     1     1   130   250  -4.809  -3.838  -1.706  -0.766                  0.368 -0.385 -0.191  0.094 
     D   198   194 6   199     4     0     0   129   249  -4.568  -4.250  -2.265  -0.520                 
    IL   199   199 5   199     4     1     1   132   252  -1.686  -2.369  -1.117  -4.855                  0.000  0.000  0.000  0.000 
    IR   200   200 6   200     3     1     1   131   251  -1.442  -0.798  -4.142                          0.000  0.000  0.000  0.000 
                                             [ MATL   44 ]     36      - u - - -
    ML   201   200 6   203     3     1     1   130   250  -8.428  -0.102  -3.937                         -0.114 -0.061 -0.724  0.596 
     D   202   200 6   203     3     0     0   128   248  -6.174  -1.687  -0.566                         
    IL   203   203 3   203     3     1     1   131   251  -1.442  -0.798  -4.142                          0.000  0.000  0.000  0.000 
                                             [ MATL   45 ]     37      - C - - -
    ML   204   203 3   206     3     1     1   129   249  -8.342  -0.046  -5.141                         -0.479  1.156 -1.815 -0.377 
     D   205   203 3   206     3     0     0   127   247  -6.972  -1.844  -0.487                         
    IL   206   206 3   206     3     1     1   130   250  -1.442  -0.798  -4.142                          0.000  0.000  0.000  0.000 
                                             [ MATL   46 ]     38      - a - - -
    ML   207   206 3   209     3     1     1   128   248  -8.702  -0.138  -3.496                          0.999 -0.595 -1.048 -0.225 
     D   208   206 3   209     3     0     0   126   246  -6.199  -0.991  -1.049                         
    IL   209   209 3   209     3     1     1   129   249  -1.925  -0.554  -4.164                          0.000  0.000  0.000  0.000 
                                             [ MATR   47 ]      -     84 - c - -
    MR   210   209 3   212     3     1     1   127   247  -8.611  -0.029  -5.857                         -0.691  0.833 -1.091  0.176 
     D   211   209 3   212     3     0     0   124   244  -7.613  -2.791  -0.234                         
    IR   212   212 3   212     3     1     1   128   248  -1.925  -0.554  -4.164                          0.000  0.000  0.000  0.000 
                                             [ MATR   48 ]      -     83 - G - -
    MR   213   212 3   215     3     1     1   126   246  -8.598  -0.048  -5.055                         -1.082 -1.976  1.446 -0.866 
     D   214   212 3   215     3     0     0   123   243  -7.667  -2.504  -0.288                         
    IR   215   215 3   215     3     1     1   127   247  -1.925  -0.554  -4.164                          0.000  0.000  0.000  0.000 
                                             [ MATR   49 ]      -     82 - c - -
    MR   216   215 3   218     5     1     1   125   245  -7.304  -0.034  -7.120  -7.332  -8.223         -0.460  0.787 -1.501  0.256 
     D   217   215 3   218     5     0     0   123   243  -6.254  -1.350  -1.620  -5.311  -2.036         
    IR   218   218 3   218     5     1     1   125   245  -2.408  -0.496  -5.920  -4.087  -5.193          0.000  0.000  0.000  0.000 
                                             [ MATP   50 ]     39     81 c g - -
    MP   219   218 3   223     6     2     2   124   244  -9.226  -9.165  -0.019  -7.942  -8.221  -8.616 -3.687 -3.590 -3.632  0.457 -2.654 -4.291  2.744 -3.324 -3.617  0.435 -4.054 -1.507  2.161 -3.861 -0.303 -2.482 
    ML   220   218 3   223     6     1     1   123   243  -6.930  -7.276  -0.672  -1.685  -7.126  -4.655 -0.176 -0.193 -0.856  0.755 
    MR   221   218 3   223     6     1     1   122   242  -6.988  -5.717  -1.625  -5.695  -0.829  -3.908  0.368 -0.385 -0.191  0.094 
     D   222   218 3   223     6     0     0   119   239  -9.560  -8.258  -1.480  -4.737  -4.755  -0.830 
    IL   223   223 5   223     6     1     1   124   244  -2.579  -2.842  -0.760  -4.497  -5.274  -4.934  0.000  0.000  0.000  0.000 
    IR   224   224 6   224     5     1     1   123   243  -2.408  -0.496  -5.920  -4.087  -5.193          0.000  0.000  0.000  0.000 
                                             [ MATP   51 ]     40     80 g c - -
    MP   225   224 6   229     6     2     2   123   242  -9.316  -9.256  -0.101  -8.032  -4.107  -8.707 -2.612 -1.689 -2.707  1.247 -2.793 -3.483  1.262 -3.059 -1.819  2.452 -3.332 -0.036  1.248 -2.769 -0.700 -1.833 
    ML   226   224 6   229     6     1     1   120   240  -6.250  -6.596  -1.310  -1.005  -6.446  -3.975  0.368 -0.385 -0.191  0.094 
    MR   227   224 6   229     6     1     1   120   240  -6.988  -5.717  -1.625  -5.695  -0.829  -3.908  0.368 -0.385 -0.191  0.094 
     D   228   224 6   229     6     0     0   115   235  -9.049  -7.747  -3.544  -4.226  -4.244  -0.319 
    IL   229   229 5   229     6     1     1   122   242  -2.579  -2.842  -0.760  -4.497  -5.274  -4.934  0.000  0.000  0.000  0.000 
    IR   230   230 6   230     5     1     1   122   242  -2.408  -0.496  -5.920  -4.087  -5.193          0.000  0.000  0.000  0.000 
                                             [ MATP   52 ]     41     79 g c - -
    MP   231   230 6   235     6     2     2   121   241  -9.235  -9.174  -0.019  -7.951  -8.231  -8.626 -1.486 -1.712 -1.301  1.451 -1.400 -2.829  1.535 -2.321 -2.065  1.728 -2.624 -0.420  1.351 -2.117 -0.136 -1.221 
    ML   232   230 6   235     6     1     1   118   238  -6.250  -6.596  -1.310  -1.005  -6.446  -3.975  0.368 -0.385 -0.191  0.094 
    MR   233   230 6   235     6     1     1   119   239  -7.781  -6.510  -0.713  -6.488  -1.622  -4.702 -0.087 -0.793  0.549  0.026 
     D   234   230 6   235     6     0     0   114   234  -9.049  -7.747  -3.544  -4.226  -4.244  -0.319 
    IL   235   235 5   235     6     1     1   120   240  -2.579  -2.842  -0.760  -4.497  -5.274  -4.934  0.000  0.000  0.000  0.000 
    IR   236   236 6   236     5     1     1   120   240  -2.408  -0.496  -5.920  -4.087  -5.193          0.000  0.000  0.000  0.000 
                                             [ MATP   53 ]     42     78 c g - -
    MP   237   236 6   241     6     2     2   119   239  -9.316  -9.256  -0.018  -8.032  -8.312  -8.707 -2.418 -2.385 -1.969  1.256 -2.365 -3.387  1.798 -2.769 -2.619  1.715 -3.159 -0.624  1.779 -2.682 -0.300 -1.130 
    ML   238   236 6   241     6     1     1   116   236  -6.250  -6.596  -1.310  -1.005  -6.446  -3.975  0.368 -0.385 -0.191  0.094 
    MR   239   236 6   241     6     1     1   116   236  -6.988  -5.717  -1.625  -5.695  -0.829  -3.908  0.368 -0.385 -0.191  0.094 
     D   240   236 6   241     6     0     0   113   233  -9.049  -7.747  -3.544  -4.226  -4.244  -0.319 
    IL   241   241 5   241     6     1     1   118   238  -2.579  -2.842  -0.760  -4.497  -5.274  -4.934  0.000  0.000  0.000  0.000 
    IR   242   242 6   242     5     1     1   118   238  -2.408  -0.496  -5.920  -4.087  -5.193          0.000  0.000  0.000  0.000 
                                             [ MATP   54 ]     43     77 u a - -
    MP   243   242 6   247     6     2     2   117   237  -9.316  -9.256  -0.147  -4.767  -8.312  -4.223 -1.667 -2.482 -2.745  1.136 -2.543 -3.560  1.563 -2.938 -2.812  1.948 -3.336 -0.602  1.958 -2.856 -0.407 -1.824 
    ML   244   242 6   247     6     1     1   115   235  -6.250  -6.596  -1.310  -1.005  -6.446  -3.975  0.368 -0.385 -0.191  0.094 
    MR   245   242 6   247     6     1     1   114   234  -6.988  -5.717  -1.625  -5.695  -0.829  -3.908  0.368 -0.385 -0.191  0.094 
     D   246   242 6   247     6     0     0   111   231  -9.049  -7.747  -3.544  -4.226  -4.244  -0.319 
    IL   247   247 5   247     6     1     1   116   236  -2.579  -2.842  -0.760  -4.497  -5.274  -4.934  0.000  0.000  0.000  0.000 
    IR   248   248 6   248     5     1     1   116   236  -2.408  -0.496  -5.920  -4.087  -5.193          0.000  0.000  0.000  0.000 
                                             [ MATP   55 ]     44     76 g c - -
    MP   249   248 6   253     6     2     2   115   235  -9.190  -9.129  -0.142  -7.906  -3.578  -8.580 -1.449 -1.295 -2.325  1.065 -2.229 -3.145  1.736 -2.597 -2.396  1.832 -2.934 -0.439  1.635 -2.441 -0.241 -1.485 
    ML   250   248 6   253     6     1     1   113   233  -6.841  -7.187  -0.980  -1.595  -7.037  -2.848  0.730 -0.794 -0.129 -0.233 
    MR   251   248 6   253     6     1     1   112   232  -6.988  -5.717  -1.625  -5.695  -0.829  -3.908  0.368 -0.385 -0.191  0.094 
     D   252   248 6   253     6     0     0   111   231 -10.050  -8.748  -0.881  -5.227  -5.245  -1.320 
    IL   253   253 5   253     6     1     1   114   234  -2.579  -2.842  -0.760  -4.497  -5.274  -4.934  0.000  0.000  0.000  0.000 
    IR   254   254 6   254     5     1     1   114   234  -2.408  -0.496  -5.920  -4.087  -5.193          0.000  0.000  0.000  0.000 
                                             [ MATP   56 ]     45     75 c g - -
    MP   255   254 6   259     6     2     2   113   233  -9.191  -9.131  -0.020  -7.907  -8.187  -8.582 -2.252 -2.318 -2.409  1.113 -2.153 -3.248  1.947 -2.587 -2.446  1.208 -2.208 -0.647  1.941 -2.549  0.042 -1.002 
    ML   256   254 6   259     6     1     1   110   230  -6.250  -6.596  -1.310  -1.005  -6.446  -3.975  0.368 -0.385 -0.191  0.094 
    MR   257   254 6   259     6     1     1   110   230  -7.975  -6.704  -0.964  -6.682  -1.216  -4.896  0.243 -0.589 -0.397  0.478 
     D   258   254 6   259     6     0     0   105   225  -9.294  -7.992  -2.129  -4.472  -4.489  -0.564 
    IL   259   259 5   259     6     1     1   112   232  -2.579  -2.842  -0.760  -4.497  -5.274  -4.934  0.000  0.000  0.000  0.000 
    IR   260   260 6   260     5     1     1   112   232  -2.408  -0.496  -5.920  -4.087  -5.193          0.000  0.000  0.000  0.000 
                                             [ MATP   57 ]     46     74 u a - -
    MP   261   260 6   265     6     2     2   111   231  -9.285  -9.224  -0.019  -8.001  -8.280  -8.675 -1.309 -1.984 -1.997  1.023 -1.510 -1.773  1.712 -2.291 -2.054  1.227 -2.622 -0.558  1.889 -2.138  0.208 -1.221 
    ML   262   260 6   265     6     1     1   108   228  -6.250  -6.596  -1.310  -1.005  -6.446  -3.975  0.368 -0.385 -0.191  0.094 
    MR   263   260 6   265     6     1     1   106   226  -7.355  -6.084  -1.993  -6.062  -0.597  -4.276  0.634 -0.715 -0.071 -0.173 
     D   264   260 6   265     6     0     0   100   220  -9.049  -7.747  -3.544  -4.226  -4.244  -0.319 
    IL   265   265 5   265     6     1     1   110   230  -2.579  -2.842  -0.760  -4.497  -5.274  -4.934  0.000  0.000  0.000  0.000 
    IR   266   266 6   266     5     1     1   110   230  -2.408  -0.496  -5.920  -4.087  -5.193          0.000  0.000  0.000  0.000 
                                             [ MATP   58 ]     47     73 u a - -
    MP   267   266 6   271     6     2     2   109   229  -9.285  -9.224  -0.129  -8.001  -8.280  -3.734 -1.279 -1.772 -1.761  1.108 -1.314 -2.611  1.495 -1.557 -1.264  1.262 -2.399 -0.455  1.667 -0.899  0.104 -0.740 
    ML   268   266 6   271     6     1     1   104   224  -6.250  -6.596  -1.310  -1.005  -6.446  -3.975  0.368 -0.385 -0.191  0.094 
    MR   269   266 6   271     6     1     1   102   222  -7.355  -6.084  -1.993  -6.062  -1.196  -1.855  0.926 -0.794 -0.532 -0.265 
     D   270   266 6   271     6     0     0    95   215  -9.049  -7.747  -3.544  -4.226  -4.244  -0.319 
    IL   271   271 5   271     6     1     1   108   228  -2.579  -2.842  -0.760  -4.497  -5.274  -4.934  0.000  0.000  0.000  0.000 
    IR   272   272 6   272     5     1     1   108   228  -2.408  -0.496  -5.920  -4.087  -5.193          0.000  0.000  0.000  0.000 
                                             [ MATP   59 ]     48     72 g c - -
    MP   273   272 6   277     4     2     2   108   228  -7.121  -1.128  -0.953  -5.742                 -2.125 -2.031 -2.280  1.213 -2.260 -3.078  1.636 -2.008 -1.799  2.126 -2.185 -0.148  1.124 -2.382 -0.304 -1.454 
    ML   274   272 6   277     4     1     1    96   216  -3.758  -3.940  -0.507  -2.670                  0.368 -0.385 -0.191  0.094 
    MR   275   272 6   277     4     1     1    96   216  -4.809  -3.838  -1.706  -0.766                  0.368 -0.385 -0.191  0.094 
     D   276   272 6   277     4     0     0    87   207  -6.001  -5.682  -3.697  -0.172                 
    IL   277   277 5   277     4     1     1   104   224  -1.686  -2.369  -1.117  -4.855                  0.000  0.000  0.000  0.000 
    IR   278   278 6   278     3     1     1   111   231  -0.221  -2.975  -6.043                          0.000  0.000  0.000  0.000 
                                             [ MATL   60 ]     49      - c - - -
    ML   279   278 6   281     3     1     1    19    37  -8.053  -0.019  -6.707                         -0.228  0.677 -1.074  0.101 
     D   280   278 6   281     3     0     0    17    35  -8.146  -3.659  -0.125                         
    IL   281   281 3   281     3     1     1    22    41  -1.442  -0.798  -4.142                          0.000  0.000  0.000  0.000 
                                             [ MATL   61 ]     50      - u - - -
    ML   282   281 3   284     3     1     1    17    36  -8.053  -0.202  -2.975                         -0.333 -0.600 -0.852  0.994 
     D   283   281 3   284     3     0     0    16    34  -8.146  -2.261  -0.344                         
    IL   284   284 3   284     3     1     1    21    39  -1.442  -0.798  -4.142                          0.000  0.000  0.000  0.000 
                                             [ MATL   62 ]     51      - u - - -
    ML   285   284 3   287     3     1     1    16    35  -7.954  -0.089  -4.170                         -0.186 -0.323 -0.260  0.572 
     D   286   284 3   287     3     0     0    15    33  -8.367  -2.415  -0.305                         
    IL   287   287 3   287     3     1     1    20    38  -1.442  -0.798  -4.142                          0.000  0.000  0.000  0.000 
                                             [ MATL   63 ]     52      - u - - -
    ML   288   287 3   290     3     1     1    15    33  -7.975  -0.020  -6.629                          0.106 -0.598  0.145  0.211 
     D   289   287 3   290     3     0     0    13    32  -8.325  -1.732  -0.523                         
    IL   290   290 3   290     3     1     1    19    37  -1.442  -0.798  -4.142                          0.000  0.000  0.000  0.000 
                                             [ MATL   64 ]     53      - u - - -
    ML   291   290 3   293     3     1     1    13    31  -8.125  -0.018  -6.779                         -0.465  0.009 -0.746  0.743 
     D   292   290 3   293     3     0     0    12    30  -7.946  -3.459  -0.144                         
    IL   293   293 3   293     3     1     1    18    36  -1.442  -0.798  -4.142                          0.000  0.000  0.000  0.000 
                                             [ MATL   65 ]     54      - u - - -
    ML   294   293 3   296     2     1     1     1     1       *   0.000                                 -0.129  0.069 -0.085  0.130 
     D   295   293 3   296     2     0     0     0     0       *   0.000                                 
    IL   296   296 3   296     2     1     1    13    28  -1.823  -0.479                                  0.000  0.000  0.000  0.000 
                                             [ END    66 ]      -      - - - - -
     E   297   296 3    -1     0     0     0     0     0                                                 
//
HMMER3/f [3.1b3 | July 2016]
NAME  Spirochaetes
LENG  98
MAXL  252
ALPH  RNA
RF    no
MM    no
CONS  yes
CS    yes
MAP   yes
DATE  Fri Nov 27 10:51:18 2020
NSEQ  52
EFFN  9.677002
CKSUM 3143903846
STATS LOCAL MSV       -9.0212  0.71902
STATS LOCAL VITERBI  -10.4088  0.71902
STATS LOCAL FORWARD   -2.8974  0.71902
HMM          A        C        G        U   
            m->m     m->i     m->d     i->m     i->i     d->m     d->d
  COMPO   1.35790  1.40744  1.48579  1.30303
          1.38629  1.38629  1.38629  1.38629
          0.01686  4.78411  4.78411  1.46634  0.26236  0.00000        *
      1   1.57132  1.82792  0.71085  1.96429      1 g - - <
          1.38629  1.38629  1.38629  1.38629
          0.01686  4.78411  4.78411  1.46634  0.26236  1.09861  0.40547
      2   1.89851  1.11523  1.73213  1.06288      2 u - - <
          1.38629  1.38629  1.38629  1.38629
          0.01686  4.78411  4.78411  1.46634  0.26236  1.09861  0.40547
      3   1.67828  0.69516  2.13312  1.63044      3 c - - <
          1.38629  1.38629  1.38629  1.38629
          0.01686  4.78411  4.78411  1.46634  0.26236  1.09861  0.40547
      4   4.47376  3.55453  3.63410  0.06871      4 U - - <
          1.38629  1.38629  1.38629  1.38629
          0.01686  4.78411  4.78411  1.46634  0.26236  1.09861  0.40547
      5   0.04428  4.93742  3.59512  4.74602      5 A - - <
          1.38629  1.38629  1.38629  1.38629
          0.01686  4.78411  4.78411  1.46634  0.26236  1.09861  0.40547
      6   0.04443  4.93169  3.59357  4.73941      6 A - - <
          1.38629  1.38629  1.38629  1.38629
          0.01686  4.78411  4.78411  1.46634  0.26236  1.09861  0.40547
      7   5.09880  0.03401  5.07836  3.85836      7 C - - <
          1.38629  1.38629  1.38629  1.38629
          0.01686  4.78411  4.78411  1.46634  0.26236  1.09861  0.40547
      8   0.27050  2.66458  2.39791  2.57088      8 A - - <
          1.38629  1.38629  1.38629  1.38629
          0.01686  4.78411  4.78411  1.46634  0.26236  1.09861  0.40547
      9   0.55945  1.93653  2.80693  1.49662      9 A - - -
          1.38629  1.38629  1.38629  1.38629
          0.05389  4.78411  3.12132  1.46634  0.26236  1.09861  0.40547
     10   1.89405  1.22717  1.49344  1.10317     10 u - - <
          1.38629  1.38629  1.38629  1.38629
          0.01750  4.74772  4.74772  1.46634  0.26236  0.32152  1.29116
     11   1.96839  1.16723  1.71885  0.99474     11 u - - <
          1.38629  1.38629  1.38629  1.38629
          0.15168  4.78411  2.02208  1.46634  0.26236  1.09861  0.40547
     12   1.72605  2.87124  0.34788  2.82681     12 G - - <
          1.38629  1.38629  1.38629  1.38629
          0.01928  4.65170  4.65170  1.46634  0.26236  0.11896  2.18784
     13   2.29060  0.72988  1.43936  1.71619     13 c - - <
          1.38629  1.38629  1.38629  1.38629
          0.01686  4.78411  4.78411  1.46634  0.26236  1.09861  0.40547
     14   2.72621  1.32352  3.22834  0.46408     14 U - - <
          1.38629  1.38629  1.38629  1.38629
          0.01686  4.78411  4.78411  1.46634  0.26236  1.09861  0.40547
     15   4.14322  2.54996  4.06368  0.11782     15 U - - <
          1.38629  1.38629  1.38629  1.38629
          0.01686  4.78411  4.78411  1.46634  0.26236  1.09861  0.40547
     16   2.59281  0.65812  2.49467  1.12441     16 C - - -
          1.38629  1.38629  1.38629  1.38629
          0.01686  4.78411  4.78411  1.46634  0.26236  1.09861  0.40547
     17   0.16113  4.54290  2.09256  4.21268     17 A - - <
          1.38629  1.38629  1.38629  1.38629
          0.01686  4.78411  4.78411  1.46634  0.26236  1.09861  0.40547
     18   0.04419  4.94113  3.59613  4.75032     18 A - - <
          1.38629  1.38629  1.38629  1.38629
          0.01686  4.78411  4.78411  1.46634  0.26236  1.09861  0.40547
     19   3.15676  0.49632  1.37619  2.34202     19 C - - <
          1.38629  1.38629  1.38629  1.38629
          0.01686  4.78411  4.78411  1.46634  0.26236  1.09861  0.40547
     20   2.72577  0.25609  3.28652  2.09515     20 C - - <
          1.38629  1.38629  1.38629  1.38629
          0.52065  4.78411  0.92255  1.46634  0.26236  1.09861  0.40547
     21   1.06987  1.67467  2.03081  1.08368     21 a - - -
          1.38629  1.38629  1.38629  1.38629
          0.02776  4.29122  4.29122  1.46634  0.26236  0.96702  0.47838
     22   2.20758  2.42993  0.56982  1.44239     22 G - - -
          1.38629  1.38629  1.38629  1.38629
          0.02225  4.50967  4.50967  1.46634  0.26236  3.45643  0.03205
     23   0.67482  2.88521  1.10633  2.26205     23 A - - -
          1.38629  1.38629  1.38629  1.38629
          0.02225  4.50967  4.50967  1.46634  0.26236  3.45643  0.03205
     24   1.15724  1.38617  2.48482  1.04334     24 u - - -
          1.38629  1.38629  1.38629  1.38629
          0.23408  4.50967  1.62102  1.46634  0.26236  3.45643  0.03205
     25   0.93060  1.05368  2.24064  1.89285     25 a - - -
          1.38629  1.38629  1.38629  1.38629
          0.02743  4.30302  4.30302  1.46634  0.26236  0.99647  0.46073
     26   1.14299  2.12870  1.94097  0.87089     26 u - - -
          1.38629  1.38629  1.38629  1.38629
          0.02225  4.50967  4.50967  1.46634  0.26236  3.45643  0.03205
     27   1.25421  1.32728  2.11861  1.11078     27 u - - -
          1.38629  1.38629  1.38629  1.38629
          0.02225  4.50967  4.50967  1.46634  0.26236  3.45643  0.03205
     28   1.98898  1.67854  1.00675  1.16759     28 g - - <
          1.38629  1.38629  1.38629  1.38629
          0.02225  4.50967  4.50967  1.46634  0.26236  3.45643  0.03205
     29   1.87585  1.19242  1.20323  1.41443     29 c - - <
          1.38629  1.38629  1.38629  1.38629
          0.02225  4.50967  4.50967  1.46634  0.26236  3.45643  0.03205
     30   4.27146  0.06677  4.33013  3.28441     30 C - - <
          1.38629  1.38629  1.38629  1.38629
          0.12169  4.50967  2.26743  1.46634  0.26236  3.45643  0.03205
     31   3.75080  3.54432  4.29588  0.06829     31 U - - -
          1.38629  1.38629  1.38629  1.38629
          0.35054  1.26031  4.41252  0.08342  2.52524  1.84518  0.17197
     32   1.46157  1.49065  2.57801  0.76148     33 u - - -
          1.38629  1.38629  1.38629  1.38629
          0.02304  4.47524  4.47524  1.46634  0.26236  0.15776  1.92454
     33   2.30577  2.21402  3.12813  0.29135     34 U - - <
          1.38629  1.38629  1.38629  1.38629
          0.01731  4.75806  4.75806  1.46634  0.26236  0.39924  1.11117
     34   3.35627  4.36472  0.06501  4.17584     35 G - - <
          1.38629  1.38629  1.38629  1.38629
          0.01686  4.78411  4.78411  1.46634  0.26236  1.09861  0.40547
     35   1.58196  1.37105  1.95317  0.91939     36 u - - -
          1.38629  1.38629  1.38629  1.38629
          0.09444  4.78411  2.50404  1.46634  0.26236  1.09861  0.40547
     36   1.96424  0.35843  3.50283  2.03366     37 C - - -
          1.38629  1.38629  1.38629  1.38629
          0.04549  4.70789  3.33983  1.46634  0.26236  1.34691  0.30116
     37   0.52585  1.88149  2.47941  1.75565     38 A - - -
          1.38629  1.38629  1.38629  1.38629
          0.01836  4.70005  4.70005  1.46634  0.26236  1.16901  0.37204
     38   2.56002  0.72992  2.78153  0.97073     39 c - - <
          1.38629  1.38629  1.38629  1.38629
          0.01788  4.72633  4.72633  1.46634  0.26236  0.23051  1.58051
     39   1.76043  2.01418  0.68258  1.66448     40 G - - <
          1.38629  1.38629  1.38629  1.38629
          0.17270  4.78411  1.89547  1.46634  0.26236  1.09861  0.40547
     40   1.31982  1.53349  1.25808  1.45741     41 g - - <
          1.38629  1.38629  1.38629  1.38629
          0.01968  4.63109  4.63109  1.46634  0.26236  0.10553  2.30103
     41   1.66706  1.44655  1.41131  1.10264     42 u - - <
          1.38629  1.38629  1.38629  1.38629
          0.01686  4.78411  4.78411  1.46634  0.26236  1.09861  0.40547
     42   1.81005  1.79543  1.18453  1.00948     43 u - - <
          1.38629  1.38629  1.38629  1.38629
          0.16127  4.78411  1.96199  1.46634  0.26236  1.09861  0.40547
     43   1.60406  1.44541  1.29842  1.23681     44 u - - <
          1.38629  1.38629  1.38629  1.38629
          0.31009  4.64230  1.35873  1.46634  0.26236  0.11240  2.24137
     44   1.83224  1.32784  1.73022  0.92218     45 u - - <
          1.38629  1.38629  1.38629  1.38629
          0.02152  4.54249  4.54249  1.46634  0.26236  0.36235  1.19085
     45   1.85397  1.36348  1.61681  0.94396     46 u - - <
          1.38629  1.38629  1.38629  1.38629
          0.01788  4.72633  4.72633  1.46634  0.26236  2.27365  0.10863
     46   1.79688  1.51828  1.42540  0.98167     47 u - - <
          1.38629  1.38629  1.38629  1.38629
          0.23891  4.72633  1.59132  1.46634  0.26236  2.27365  0.10863
     47   1.78503  1.48063  0.82944  1.78130     48 g - - <
          1.38629  1.38629  1.38629  1.38629
          0.09261  4.50967  2.55818  1.46634  0.26236  3.45643  0.03205
     48   1.77324  0.67163  2.45370  1.45513     49 C - - _
          1.38629  1.38629  1.38629  1.38629
          0.02385  4.44091  4.44091  1.46634  0.26236  3.63080  0.02685
     49   1.87272  2.02078  2.11318  0.52275     50 U - - _
          1.38629  1.38629  1.38629  1.38629
          0.20523  4.44091  1.75011  1.46634  0.26236  1.67931  0.20641
     50   1.71407  1.62347  1.48427  0.92637     51 u - - _
          1.38629  1.38629  1.38629  1.38629
          0.09435  4.34573  2.56303  1.46634  0.26236  1.80213  0.18026
     51   1.38598  1.91914  1.13690  1.26452     52 g - - _
          1.38629  1.38629  1.38629  1.38629
          0.02574  4.36562  4.36562  1.46634  0.26236  1.20216  0.35745
     52   2.13898  1.27360  1.98707  0.76506     53 u - - _
          1.38629  1.38629  1.38629  1.38629
          0.02225  4.50967  4.50967  1.46634  0.26236  3.45643  0.03205
     53   1.67935  1.19231  1.33410  1.40003     54 c - - _
          1.38629  1.38629  1.38629  1.38629
          0.89959  0.54084  4.50967  2.31208  0.10431  3.45643  0.03205
     54   1.90451  1.00229  1.35290  1.48910     72 c - - >
          1.38629  1.38629  1.38629  1.38629
          0.02225  4.50967  4.50967  1.46634  0.26236  0.06516  2.76329
     55   1.11265  1.47065  1.45063  1.57448     73 a - - >
          1.38629  1.38629  1.38629  1.38629
          0.01686  4.78411  4.78411  1.46634  0.26236  1.09861  0.40547
     56   1.03205  1.64565  1.25279  1.80102     74 a - - >
          1.38629  1.38629  1.38629  1.38629
          0.04208  4.78411  3.41605  1.46634  0.26236  1.09861  0.40547
     57   1.13743  1.95302  1.17625  1.47368     75 a - - >
          1.38629  1.38629  1.38629  1.38629
          0.24181  4.75933  1.57880  1.46634  0.26236  1.77964  0.18476
     58   1.26950  1.29069  1.27449  1.80562     76 a - - >
          1.38629  1.38629  1.38629  1.38629
          0.02160  4.53912  4.53912  1.46634  0.26236  0.07149  2.67371
     59   1.03769  1.26147  1.64625  1.77360     77 a - - >
          1.38629  1.38629  1.38629  1.38629
          0.01686  4.78411  4.78411  1.46634  0.26236  1.09861  0.40547
     60   1.27168  1.50422  1.28332  1.51262     78 a - - >
          1.38629  1.38629  1.38629  1.38629
          0.01686  4.78411  4.78411  1.46634  0.26236  1.09861  0.40547
     61   1.54251  1.39092  1.26746  1.36350     79 g - - >
          1.38629  1.38629  1.38629  1.38629
          0.01686  4.78411  4.78411  1.46634  0.26236  1.09861  0.40547
     62   1.69007  0.79647  1.88321  1.54894     80 c - - >
          1.38629  1.38629  1.38629  1.38629
          0.19133  4.78411  1.79708  1.46634  0.26236  1.09861  0.40547
     63   1.08018  3.00225  0.63973  2.48466     81 G - - >
          1.38629  1.38629  1.38629  1.38629
          0.05124  4.61283  3.21834  1.46634  0.26236  3.08314  0.04690
     64   2.03851  0.60342  3.11202  1.27895     82 C - - -
          1.38629  1.38629  1.38629  1.38629
          0.03403  4.58227  3.76255  1.46634  0.26236  1.81876  0.17701
     65   3.03781  3.72729  0.19586  2.24549     83 G - - -
          1.38629  1.38629  1.38629  1.38629
          0.02031  4.60014  4.60014  1.46634  0.26236  2.31997  0.10345
     66   2.49234  0.56156  2.38335  1.36757     84 C - - -
          1.38629  1.38629  1.38629  1.38629
          0.02005  4.61283  4.61283  1.46634  0.26236  1.03999  0.43612
     67   4.31151  0.09350  4.28186  2.78005     85 C - - >
          1.38629  1.38629  1.38629  1.38629
          0.01878  4.67734  4.67734  1.46634  0.26236  2.71548  0.06846
     68   0.27905  3.35825  2.39258  2.14295     86 A - - >
          1.38629  1.38629  1.38629  1.38629
          0.33640  4.67734  1.28606  1.46634  0.26236  2.71548  0.06846
     69   0.49213  2.51934  2.00845  1.74888     87 A - - -
          1.38629  1.38629  1.38629  1.38629
          1.37092  0.31002  4.36665  1.94168  0.15486  1.20647  0.35561
     70   0.19434  2.41442  3.25079  3.02704    107 A - - -
          1.38629  1.38629  1.38629  1.38629
          0.02225  4.50967  4.50967  1.46634  0.26236  3.45643  0.03205
     71   4.33679  0.04744  4.78372  3.69335    108 C - - -
          1.38629  1.38629  1.38629  1.38629
          0.02225  4.50967  4.50967  1.46634  0.26236  3.45643  0.03205
     72   3.62221  4.68859  0.04923  4.41350    109 G - - >
          1.38629  1.38629  1.38629  1.38629
          0.13669  4.50967  2.14763  1.46634  0.26236  3.45643  0.03205
     73   1.63087  1.27939  1.01366  1.81310    110 g - - >
          1.38629  1.38629  1.38629  1.38629
          0.02491  4.39789  4.39789  1.46634  0.26236  1.35922  0.29687
     74   1.27007  1.07609  1.54676  1.79984    111 c - - >
          1.38629  1.38629  1.38629  1.38629
          0.02225  4.50967  4.50967  1.46634  0.26236  3.45643  0.03205
     75   1.20563  2.08535  2.58272  0.69182    112 U - - -
          1.38629  1.38629  1.38629  1.38629
          0.02225  4.50967  4.50967  1.46634  0.26236  3.45643  0.03205
     76   1.40542  1.13849  2.59749  1.02172    113 u - - -
          1.38629  1.38629  1.38629  1.38629
          0.02225  4.50967  4.50967  1.46634  0.26236  3.45643  0.03205
     77   1.40858  2.03849  1.31283  1.03218    114 u - - -
          1.38629  1.38629  1.38629  1.38629
          0.52588  0.92140  4.50967  0.05440  2.93841  3.45643  0.03205
     78   4.33679  0.04744  4.78372  3.69335    116 C - - -
          1.38629  1.38629  1.38629  1.38629
          0.02225  4.50967  4.50967  1.46634  0.26236  3.45643  0.03205
     79   0.56240  2.16671  2.29089  1.53977    117 A - - -
          1.38629  1.38629  1.38629  1.38629
          0.02225  4.50967  4.50967  1.46634  0.26236  0.06516  2.76329
     80   2.45898  2.97523  0.19322  3.24053    118 G - - >
          1.38629  1.38629  1.38629  1.38629
          0.01686  4.78411  4.78411  1.46634  0.26236  1.09861  0.40547
     81   2.59307  1.36281  0.48648  2.90986    119 G - - >
          1.38629  1.38629  1.38629  1.38629
          0.01686  4.78411  4.78411  1.46634  0.26236  1.09861  0.40547
     82   4.90469  4.00940  4.72587  0.03503    120 U - - >
          1.38629  1.38629  1.38629  1.38629
          0.01686  4.78411  4.78411  1.46634  0.26236  1.09861  0.40547
     83   4.32326  2.27930  4.26682  0.13885    121 U - - >
          1.38629  1.38629  1.38629  1.38629
          0.01686  4.78411  4.78411  1.46634  0.26236  1.09861  0.40547
     84   0.28684  4.18736  1.54115  3.90955    122 A - - >
          1.38629  1.38629  1.38629  1.38629
          0.01686  4.78411  4.78411  1.46634  0.26236  1.09861  0.40547
     85   0.32884  3.38286  1.75715  2.60701    123 A - - >
          1.38629  1.38629  1.38629  1.38629
          0.01686  4.78411  4.78411  1.46634  0.26236  1.09861  0.40547
     86   1.45312  1.91512  0.69712  2.11348    124 g - - >
          1.38629  1.38629  1.38629  1.38629
          0.16678  4.78411  1.92930  1.46634  0.26236  1.09861  0.40547
     87   3.25444  0.44426  2.13496  1.60024    125 C - - >
          1.38629  1.38629  1.38629  1.38629
          0.01957  4.63690  4.63690  1.46634  0.26236  0.10897  2.27064
     88   1.11859  1.59942  1.36359  1.53477    126 a - - >
          1.38629  1.38629  1.38629  1.38629
          0.01686  4.78411  4.78411  1.46634  0.26236  1.09861  0.40547
     89   1.12334  1.67341  1.25526  1.59850    127 a - - >
          1.38629  1.38629  1.38629  1.38629
          0.46835  1.00621  4.78411  0.04513  3.12069  1.09861  0.40547
     90   0.54371  2.01298  1.82597  2.08139    129 A - - -
          1.38629  1.38629  1.38629  1.38629
          0.01686  4.78411  4.78411  1.46634  0.26236  1.09861  0.40547
     91   2.48252  2.20496  2.71409  0.30118    130 U - - >
          1.38629  1.38629  1.38629  1.38629
          0.01686  4.78411  4.78411  1.46634  0.26236  1.09861  0.40547
     92   4.11081  5.22349  0.02926  4.95490    131 G - - >
          1.38629  1.38629  1.38629  1.38629
          0.01686  4.78411  4.78411  1.46634  0.26236  1.09861  0.40547
     93   4.95299  4.02005  4.75251  0.03422    132 U - - >
          1.38629  1.38629  1.38629  1.38629
          0.01686  4.78411  4.78411  1.46634  0.26236  1.09861  0.40547
     94   4.96548  4.02273  4.75931  0.03402    133 U - - >
          1.38629  1.38629  1.38629  1.38629
          0.01686  4.78411  4.78411  1.46634  0.26236  1.09861  0.40547
     95   0.07110  3.93851  3.36864  4.21877    134 A - - >
          1.38629  1.38629  1.38629  1.38629
          0.01686  4.78411  4.78411  1.46634  0.26236  1.09861  0.40547
     96   1.82710  2.30534  0.55769  1.79058    135 G - - >
          1.38629  1.38629  1.38629  1.38629
          0.01686  4.78411  4.78411  1.46634  0.26236  1.09861  0.40547
     97   1.15178  1.70399  1.11694  1.74474    136 g - - >
          1.38629  1.38629  1.38629  1.38629
          0.01686  4.78411  4.78411  1.46634  0.26236  1.09861  0.40547
     98   2.11135  1.37828  1.70713  0.80850    137 u - - >
          1.38629  1.38629  1.38629  1.38629
          0.00847  4.77572        *  1.46634  0.26236  0.00000        *
//
INFERNAL1/a [1.1.2 | July 2016]
NAME     Vibrionales
STATES   385
NODES    104
CLEN     127
W        165
ALPH     RNA
RF       no
CONS     yes
MAP      yes
DATE     Tue Nov 24 11:11:02 2020
PBEGIN   0.05
PEND     0.05
WBETA    1e-07
QDBBETA1 1e-07
QDBBETA2 1e-15
N2OMEGA  1.52588e-05
N3OMEGA  1.52588e-05
ELSELF   -0.08926734
NSEQ     248
EFFN     8.798218
CKSUM    3427301454
NULL     0.000  0.000  0.000  0.000 
EFP7GF   -8.2516 0.71826
ECMLC    0.63955    -6.55380     1.75172     1600000      243254  0.004933
ECMGC    0.38400   -17.93289    -7.40299     1600000       22810  0.017536
ECMLI    0.55332    -6.30924     3.04524     1600000      212365  0.005651
ECMGI    0.42504   -10.60774    -1.13925     1600000       22381  0.017872
CM
                                             [ ROOT    0 ]      -      - - - - -
     S     0    -1 0     1     6     1     1   165   223  -9.910  -9.849  -0.012  -8.626  -8.906  -9.301 
    IL     1     1 2     1     6    16    56   167   224  -2.579  -2.842  -0.760  -4.497  -5.274  -4.934  0.000  0.000  0.000  0.000 
    IR     2     2 3     2     5    17    57   167   224  -2.408  -0.496  -5.920  -4.087  -5.193          0.000  0.000  0.000  0.000 
                                             [ MATP    1 ]      1    142 g c - -
    MP     3     2 3     7     6    21    61   166   223  -9.910  -9.849  -0.012  -8.626  -8.906  -9.301 -1.913  0.167 -2.139  1.256 -2.378 -2.396  0.880 -2.388 -2.008  2.001 -1.979  0.755  0.717 -0.608 -0.576 -1.254 
    ML     4     2 3     7     6    15    53   164   221  -6.250  -6.596  -1.310  -1.005  -6.446  -3.975  0.368 -0.385 -0.191  0.094 
    MR     5     2 3     7     6    15    53   163   221  -6.988  -5.717  -1.625  -5.695  -0.829  -3.908  0.368 -0.385 -0.191  0.094 
     D     6     2 3     7     6    11    47   159   217  -9.049  -7.747  -3.544  -4.226  -4.244  -0.319 
    IL     7     7 5     7     6    16    55   165   222  -2.579  -2.842  -0.760  -4.497  -5.274  -4.934  0.000  0.000  0.000  0.000 
    IR     8     8 6     8     5    16    56   165   222  -2.408  -0.496  -5.920  -4.087  -5.193          0.000  0.000  0.000  0.000 
                                             [ MATP    2 ]      2    141 c g - -
    MP     9     8 6    13     6    21    59   164   221  -9.910  -9.849  -0.012  -8.626  -8.906  -9.301 -1.753 -2.094 -2.078  0.781 -0.044 -1.136  2.284 -1.501 -2.063  0.741 -0.606 -0.743  0.959 -1.479 -0.016 -1.296 
    ML    10     8 6    13     6    15    52   162   219  -6.250  -6.596  -1.310  -1.005  -6.446  -3.975  0.368 -0.385 -0.191  0.094 
    MR    11     8 6    13     6    14    52   161   219  -6.988  -5.717  -1.625  -5.695  -0.829  -3.908  0.368 -0.385 -0.191  0.094 
     D    12     8 6    13     6    11    46   158   215  -9.049  -7.747  -3.544  -4.226  -4.244  -0.319 
    IL    13    13 5    13     6    16    55   163   220  -2.579  -2.842  -0.760  -4.497  -5.274  -4.934  0.000  0.000  0.000  0.000 
    IR    14    14 6    14     5    16    55   163   220  -2.408  -0.496  -5.920  -4.087  -5.193          0.000  0.000  0.000  0.000 
                                             [ MATP    3 ]      3    140 c g - -
    MP    15    14 6    19     6    20    58   162   219  -9.910  -9.849  -0.012  -8.626  -8.906  -9.301 -2.236 -2.422  0.197  1.623 -1.148 -3.266  2.121  0.253 -2.477  0.465 -3.044 -1.012  0.890 -2.565 -0.398 -1.645 
    ML    16    14 6    19     6    14    52   160   217  -6.250  -6.596  -1.310  -1.005  -6.446  -3.975  0.368 -0.385 -0.191  0.094 
    MR    17    14 6    19     6    14    51   159   217  -6.988  -5.717  -1.625  -5.695  -0.829  -3.908  0.368 -0.385 -0.191  0.094 
     D    18    14 6    19     6    10    45   156   213  -9.049  -7.747  -3.544  -4.226  -4.244  -0.319 
    IL    19    19 5    19     6    15    54   161   218  -2.579  -2.842  -0.760  -4.497  -5.274  -4.934  0.000  0.000  0.000  0.000 
    IR    20    20 6    20     5    16    54   161   218  -2.408  -0.496  -5.920  -4.087  -5.193          0.000  0.000  0.000  0.000 
                                             [ MATP    4 ]      4    139 U A - -
    MP    21    20 6    25     6    20    56   160   217  -9.910  -9.849  -0.012  -8.626  -8.906  -9.301 -6.862 -7.015 -6.294 -3.219 -1.010 -6.508 -0.414 -5.607 -6.342 -3.153 -6.539 -5.209  3.826 -6.736 -2.359 -4.773 
    ML    22    20 6    25     6    14    51   158   215  -6.250  -6.596  -1.310  -1.005  -6.446  -3.975  0.368 -0.385 -0.191  0.094 
    MR    23    20 6    25     6    14    50   157   215  -6.988  -5.717  -1.625  -5.695  -0.829  -3.908  0.368 -0.385 -0.191  0.094 
     D    24    20 6    25     6    10    45   154   211  -9.049  -7.747  -3.544  -4.226  -4.244  -0.319 
    IL    25    25 5    25     6    15    53   159   216  -2.579  -2.842  -0.760  -4.497  -5.274  -4.934  0.000  0.000  0.000  0.000 
    IR    26    26 6    26     5    15    53   159   216  -2.408  -0.496  -5.920  -4.087  -5.193          0.000  0.000  0.000  0.000 
                                             [ MATP    5 ]      5    138 A U - -
    MP    27    26 6    31     6    19    54   158   215  -9.910  -9.849  -0.012  -8.626  -8.906  -9.301 -6.492 -5.210 -5.692  3.927 -7.898 -9.190 -3.532 -5.593 -6.249 -1.848 -6.875 -2.461 -3.832 -7.840 -5.419 -4.839 
    ML    28    26 6    31     6    14    50   156   213  -6.250  -6.596  -1.310  -1.005  -6.446  -3.975  0.368 -0.385 -0.191  0.094 
    MR    29    26 6    31     6    13    48   156   213  -6.988  -5.717  -1.625  -5.695  -0.829  -3.908  0.368 -0.385 -0.191  0.094 
     D    30    26 6    31     6    10    44   152   210  -9.049  -7.747  -3.544  -4.226  -4.244  -0.319 
    IL    31    31 5    31     6    15    51   157   214  -2.579  -2.842  -0.760  -4.497  -5.274  -4.934  0.000  0.000  0.000  0.000 
    IR    32    32 6    32     5    15    51   157   214  -2.408  -0.496  -5.920  -4.087  -5.193          0.000  0.000  0.000  0.000 
                                             [ MATP    6 ]      6    137 A U - -
    MP    33    32 6    37     6    18    52   156   213  -9.910  -9.849  -0.012  -8.626  -8.906  -9.301 -6.492 -5.210 -5.692  3.927 -7.898 -9.190 -3.532 -5.593 -6.249 -1.848 -6.875 -2.461 -3.832 -7.840 -5.419 -4.839 
    ML    34    32 6    37     6    13    49   154   211  -6.250  -6.596  -1.310  -1.005  -6.446  -3.975  0.368 -0.385 -0.191  0.094 
    MR    35    32 6    37     6    12    47   154   211  -6.988  -5.717  -1.625  -5.695  -0.829  -3.908  0.368 -0.385 -0.191  0.094 
     D    36    32 6    37     6    10    44   151   209  -9.049  -7.747  -3.544  -4.226  -4.244  -0.319 
    IL    37    37 5    37     6    14    50   155   212  -2.579  -2.842  -0.760  -4.497  -5.274  -4.934  0.000  0.000  0.000  0.000 
    IR    38    38 6    38     5    14    50   155   212  -2.408  -0.496  -5.920  -4.087  -5.193          0.000  0.000  0.000  0.000 
                                             [ MATP    7 ]      7    136 C G - -
    MP    39    38 6    43     4    16    50   154   211  -8.509  -8.716  -0.018  -7.130                 -7.662 -7.821 -6.717 -4.058 -5.073 -6.723  3.946 -6.339 -7.137 -4.031 -6.761 -6.034 -2.140 -7.559 -3.141 -5.940 
    ML    40    38 6    43     4    12    47   153   210  -3.758  -3.940  -0.507  -2.670                  0.368 -0.385 -0.191  0.094 
    MR    41    38 6    43     4    11    45   152   209  -4.809  -3.838  -1.706  -0.766                  0.368 -0.385 -0.191  0.094 
     D    42    38 6    43     4     9    43   151   208  -4.568  -4.250  -2.265  -0.520                 
    IL    43    43 5    43     4    14    49   154   211  -1.686  -2.369  -1.117  -4.855                  0.000  0.000  0.000  0.000 
    IR    44    44 6    44     3    13    49   153   211  -1.442  -0.798  -4.142                          0.000  0.000  0.000  0.000 
                                             [ MATL    8 ]      8      - A - - -
    ML    45    44 6    47     3    15    48   152   209  -9.455  -0.007  -8.110                          1.450 -1.694 -0.455 -2.123 
     D    46    44 6    47     3     9    42   150   207  -6.174  -1.687  -0.566                         
    IL    47    47 3    47     3    13    48   152   210  -1.442  -0.798  -4.142                          0.000  0.000  0.000  0.000 
                                             [ MATL    9 ]      9      - A - - -
    ML    48    47 3    50     3    14    47   151   208  -9.455  -0.007  -8.110                          1.502 -0.342 -2.687 -2.164 
     D    49    47 3    50     3     8    41   149   206  -6.174  -1.687  -0.566                         
    IL    50    50 3    50     3    12    47   151   209  -1.442  -0.798  -4.142                          0.000  0.000  0.000  0.000 
                                             [ MATL   10 ]     10      - A - - -
    ML    51    50 3    53     3    13    46   150   207  -9.784  -0.007  -8.102                          1.077 -0.616 -0.449 -0.983 
     D    52    50 3    53     3     8    40   148   205  -5.620  -0.734  -1.403                         
    IL    53    53 3    53     3    11    45   150   207  -1.925  -0.554  -4.164                          0.000  0.000  0.000  0.000 
                                             [ MATR   11 ]      -    135 - C - -
    MR    54    53 3    56     3    13    46   149   206  -9.784  -0.007  -8.102                         -2.615  1.467 -3.606 -0.014 
     D    55    53 3    56     3     7    38   147   204  -6.390  -1.568  -0.620                         
    IR    56    56 3    56     3    11    44   149   206  -1.925  -0.554  -4.164                          0.000  0.000  0.000  0.000 
                                             [ MATR   12 ]      -    134 - G - -
    MR    57    56 3    59     3    12    45   148   205  -9.784  -0.007  -8.102                         -2.111 -3.003  1.533 -0.414 
     D    58    56 3    59     3     6    37   146   203  -6.390  -1.568  -0.620                         
    IR    59    59 3    59     3    10    43   148   205  -1.925  -0.554  -4.164                          0.000  0.000  0.000  0.000 
                                             [ MATR   13 ]      -    133 - G - -
    MR    60    59 3    62     5    11    44   147   204  -2.217  -0.403  -8.277  -5.383  -9.380         -0.642 -1.320  1.137 -0.398 
     D    61    59 3    62     5     6    36   145   202  -5.352  -0.707  -2.978  -4.409  -2.404         
    IR    62    62 3    62     5    10    42   146   204  -3.751  -0.483  -7.262  -2.374  -6.536          0.000  0.000  0.000  0.000 
                                             [ MATP   14 ]     11    131 g c - -
    MP    63    62 3    67     6    13    44   146   203  -9.827  -9.766  -0.032  -5.965  -8.822  -9.217 -3.262 -2.736 -2.265  0.711 -3.458 -4.060  1.538 -3.677 -3.485  2.740 -0.036 -0.402  0.620 -3.341 -1.184 -2.390 
    ML    64    62 3    67     6     8    38   144   201  -6.250  -6.596  -1.310  -1.005  -6.446  -3.975  0.368 -0.385 -0.191  0.094 
    MR    65    62 3    67     6     8    39   144   201  -8.080  -6.809  -0.550  -6.787  -1.921  -5.001 -0.181  0.473 -0.381 -0.056 
     D    66    62 3    67     6     4    32   140   197  -9.049  -7.747  -3.544  -4.226  -4.244  -0.319 
    IL    67    67 5    67     6     9    40   145   202  -2.579  -2.842  -0.760  -4.497  -5.274  -4.934  0.000  0.000  0.000  0.000 
    IR    68    68 6    68     5     9    40   145   202  -2.408  -0.496  -5.920  -4.087  -5.193          0.000  0.000  0.000  0.000 
                                             [ MATP   15 ]     12    130 c g - -
    MP    69    68 6    73     6    13    42   144   201  -9.892  -9.831  -0.012  -8.608  -8.887  -9.282 -2.265 -1.799 -2.445  0.787 -2.354 -0.644  2.429 -2.736 -2.505  1.399 -3.067 -0.907  1.151 -0.983 -0.479 -1.656 
    ML    70    68 6    73     6     8    37   142   199  -6.619  -6.965  -0.894  -1.374  -6.815  -4.345 -0.001  0.375 -0.696  0.120 
    MR    71    68 6    73     6     7    36   141   199  -6.988  -5.717  -1.625  -5.695  -0.829  -3.908  0.368 -0.385 -0.191  0.094 
     D    72    68 6    73     6     4    31   138   195  -9.049  -7.747  -3.544  -4.226  -4.244  -0.319 
    IL    73    73 5    73     6     8    39   143   200  -2.579  -2.842  -0.760  -4.497  -5.274  -4.934  0.000  0.000  0.000  0.000 
    IR    74    74 6    74     5     8    39   143   200  -2.408  -0.496  -5.920  -4.087  -5.193          0.000  0.000  0.000  0.000 
                                             [ MATP   16 ]     13    129 g c - -
    MP    75    74 6    79     6    12    41   142   199  -9.910  -9.849  -0.012  -8.626  -8.906  -9.301 -3.507 -2.781 -3.520  1.235 -3.928 -4.233  0.856 -3.996 -0.117  2.901 -0.398 -0.569 -0.089 -3.511 -1.652 -2.600 
    ML    76    74 6    79     6     7    36   140   197  -6.250  -6.596  -1.310  -1.005  -6.446  -3.975  0.368 -0.385 -0.191  0.094 
    MR    77    74 6    79     6     7    35   139   197  -6.988  -5.717  -1.625  -5.695  -0.829  -3.908  0.368 -0.385 -0.191  0.094 
     D    78    74 6    79     6     4    31   136   194  -9.049  -7.747  -3.544  -4.226  -4.244  -0.319 
    IL    79    79 5    79     6     8    38   141   198  -2.579  -2.842  -0.760  -4.497  -5.274  -4.934  0.000  0.000  0.000  0.000 
    IR    80    80 6    80     5     8    38   141   198  -2.408  -0.496  -5.920  -4.087  -5.193          0.000  0.000  0.000  0.000 
                                             [ MATP   17 ]     14    128 U A - -
    MP    81    80 6    85     6    11    39   140   197  -9.910  -9.849  -0.012  -8.626  -8.906  -9.301 -4.694 -4.644 -4.608  0.113  0.847 -5.235  1.719 -4.238 -4.586 -0.644 -5.009 -2.561  3.031 -4.859 -1.177 -3.439 
    ML    82    80 6    85     6     7    35   138   195  -6.250  -6.596  -1.310  -1.005  -6.446  -3.975  0.368 -0.385 -0.191  0.094 
    MR    83    80 6    85     6     6    33   138   195  -6.988  -5.717  -1.625  -5.695  -0.829  -3.908  0.368 -0.385 -0.191  0.094 
     D    84    80 6    85     6     4    30   135   193  -9.049  -7.747  -3.544  -4.226  -4.244  -0.319 
    IL    85    85 5    85     6     8    36   139   196  -2.579  -2.842  -0.760  -4.497  -5.274  -4.934  0.000  0.000  0.000  0.000 
    IR    86    86 6    86     5     8    36   139   196  -2.408  -0.496  -5.920  -4.087  -5.193          0.000  0.000  0.000  0.000 
                                             [ MATP   18 ]     15    127 U A - -
    MP    87    86 6    91     4    10    37   138   195  -8.509  -8.716  -0.018  -7.130                 -6.118 -6.264 -5.558 -2.409 -3.982 -5.783  1.171 -4.867 -5.628 -2.316 -5.805 -4.407  3.648 -6.024 -0.956 -4.419 
    ML    88    86 6    91     4     6    34   137   194  -3.758  -3.940  -0.507  -2.670                  0.368 -0.385 -0.191  0.094 
    MR    89    86 6    91     4     5    31   136   193  -4.809  -3.838  -1.706  -0.766                  0.368 -0.385 -0.191  0.094 
     D    90    86 6    91     4     4    30   135   192  -4.568  -4.250  -2.265  -0.520                 
    IL    91    91 5    91     4     7    35   138   195  -1.686  -2.369  -1.117  -4.855                  0.000  0.000  0.000  0.000 
    IR    92    92 6    92     3     7    35   137   195  -1.442  -0.798  -4.142                          0.000  0.000  0.000  0.000 
                                             [ MATL   19 ]     16      - c - - -
    ML    93    92 6    95     5     9    35   136   193  -8.461  -0.015  -8.277  -8.489  -9.380         -0.196  0.705 -2.130  0.343 
     D    94    92 6    95     5     3    29   134   191  -4.959  -0.803  -4.221  -2.596  -2.508         
    IL    95    95 3    95     5     6    33   136   193  -2.408  -0.496  -4.087  -5.920  -5.193          0.000  0.000  0.000  0.000 
                                             [ MATP   20 ]     17    126 A U - -
    MP    96    95 3   100     6     9    34   135   192  -9.910  -9.849  -0.012  -8.626  -8.906  -9.301 -8.286 -7.121 -4.079  3.973 -9.506 -10.387 -5.440 -5.647 -8.107 -3.716 -8.666 -4.167 -5.724 -9.447 -7.256 -5.521 
    ML    97    95 3   100     6     5    31   133   190  -6.250  -6.596  -1.310  -1.005  -6.446  -3.975  0.368 -0.385 -0.191  0.094 
    MR    98    95 3   100     6     5    30   133   190  -6.988  -5.717  -1.625  -5.695  -0.829  -3.908  0.368 -0.385 -0.191  0.094 
     D    99    95 3   100     6     2    26   130   187  -9.049  -7.747  -3.544  -4.226  -4.244  -0.319 
    IL   100   100 5   100     6     5    32   134   191  -2.579  -2.842  -0.760  -4.497  -5.274  -4.934  0.000  0.000  0.000  0.000 
    IR   101   101 6   101     5     6    32   134   191  -2.408  -0.496  -5.920  -4.087  -5.193          0.000  0.000  0.000  0.000 
                                             [ MATP   21 ]     18    125 A U - -
    MP   102   101 6   106     6     7    32   133   190  -9.910  -9.849  -0.012  -8.626  -8.906  -9.301 -5.643 -4.379 -5.498  3.725 -7.411 -8.412 -3.039 -0.735 -5.440 -0.948 -6.086  0.251 -3.107 -6.905 -4.883 -4.335 
    ML   103   101 6   106     6     4    29   131   189  -6.250  -6.596  -1.310  -1.005  -6.446  -3.975  0.368 -0.385 -0.191  0.094 
    MR   104   101 6   106     6     4    28   131   188  -6.988  -5.717  -1.625  -5.695  -0.829  -3.908  0.368 -0.385 -0.191  0.094 
     D   105   101 6   106     6     2    26   129   186  -9.049  -7.747  -3.544  -4.226  -4.244  -0.319 
    IL   106   106 5   106     6     5    30   132   189  -2.579  -2.842  -0.760  -4.497  -5.274  -4.934  0.000  0.000  0.000  0.000 
    IR   107   107 6   107     5     5    30   132   189  -2.408  -0.496  -5.920  -4.087  -5.193          0.000  0.000  0.000  0.000 
                                             [ MATP   22 ]     19    124 G C - -
    MP   108   107 6   112     4     6    30   131   188  -8.509  -8.716  -0.018  -7.130                 -5.557 -3.758 -5.571 -0.129 -6.638 -5.378 -0.840 -6.117 -5.222  3.712 -5.491 -0.335 -1.931 -5.080 -3.713 -4.493 
    ML   109   107 6   112     4     4    28   130   187  -3.758  -3.940  -0.507  -2.670                  0.368 -0.385 -0.191  0.094 
    MR   110   107 6   112     4     3    27   130   187  -4.809  -3.838  -1.706  -0.766                  0.368 -0.385 -0.191  0.094 
     D   111   107 6   112     4     2    26   129   186  -4.568  -4.250  -2.265  -0.520                 
    IL   112   112 5   112     4     4    29   131   188  -1.686  -2.369  -1.117  -4.855                  0.000  0.000  0.000  0.000 
    IR   113   113 6   113     3     4    29   130   188  -1.442  -0.798  -4.142                          0.000  0.000  0.000  0.000 
                                             [ MATL   23 ]     20      - a - - -
    ML   114   113 6   116     5     4    28   129   186  -8.461  -0.268  -8.277  -2.627  -9.380          0.836 -0.517 -0.237 -0.583 
     D   115   113 6   116     5     1    25   128   186  -4.959  -0.803  -4.221  -2.596  -2.508         
    IL   116   116 3   116     5     4    29   130   187  -2.408  -0.496  -4.087  -5.920  -5.193          0.000  0.000  0.000  0.000 
                                             [ MATP   24 ]     21    123 g c - -
    MP   117   116 3   121     6     6    31   128   185  -9.741  -9.680  -0.086  -4.692  -6.077  -9.131 -2.669 -2.385 -1.835  0.870 -1.774 -3.148  0.604 -1.012 -2.638  2.949 -3.428 -0.515  0.428 -1.547 -0.994 -1.960 
    ML   118   116 3   121     6     3    27   134   191  -6.250  -6.596  -1.310  -1.005  -6.446  -3.975  0.368 -0.385 -0.191  0.094 
    MR   119   116 3   121     6     1    24   126   183  -8.681  -7.410  -2.846  -7.388  -1.537  -0.994 -0.337 -0.187 -0.559  0.723 
     D   120   116 3   121     6     0    23   127   184  -9.049  -7.747  -3.544  -4.226  -4.244  -0.319 
    IL   121   121 5   121     6     3    28   128   185  -2.579  -2.842  -0.760  -4.497  -5.274  -4.934  0.000  0.000  0.000  0.000 
    IR   122   122 6   122     5     3    28   126   183  -2.408  -0.496  -5.920  -4.087  -5.193          0.000  0.000  0.000  0.000 
                                             [ MATP   25 ]     22    122 G C - -
    MP   123   122 6   127     4     5    29   122   179  -8.135  -8.342  -0.023  -6.756                 -3.663 -2.795 -3.618  0.861 -3.432 -4.306  0.762 -4.002 -1.793  3.021 -4.244 -0.553  1.147 -3.591 -1.411 -2.609 
    ML   124   122 6   127     4     3    27   135   192  -1.312  -4.573  -1.140  -3.303                 -0.237 -1.183  1.035 -0.594 
    MR   125   122 6   127     4     1    24   125   183  -5.729  -4.758  -2.626  -0.354                  0.046 -0.131 -0.804  0.567 
     D   126   122 6   127     4     0    22   123   181  -6.216  -5.897  -3.913  -0.147                 
    IL   127   127 5   127     4     4    29   137   194  -0.464  -4.640  -2.135  -7.125                  0.000  0.000  0.000  0.000 
    IR   128   128 6   128     3     3    27   117   152  -1.442  -0.798  -4.142                          0.000  0.000  0.000  0.000 
                                             [ MATL   26 ]     29      - G - - -
    ML   129   128 6   131     3     4    27   115   150  -9.179  -0.009  -7.833                         -2.425 -4.468  1.888 -3.873 
     D   130   128 6   131     3     0    22   113   148  -8.644  -4.157  -0.087                         
    IL   131   131 3   131     3     3    27   116   151  -1.442  -0.798  -4.142                          0.000  0.000  0.000  0.000 
                                             [ MATL   27 ]     30      - A - - -
    ML   132   131 3   134     3     3    26   114   149  -9.179  -0.009  -7.833                          1.674 -2.098 -1.420 -2.317 
     D   133   131 3   134     3     0    22   113   148  -8.644  -0.327  -2.318                         
    IL   134   134 3   134     3     2    25   115   150  -1.442  -0.798  -4.142                          0.000  0.000  0.000  0.000 
                                             [ MATL   28 ]     31      - u - - -
    ML   135   134 3   137     3     3    26   113   148  -9.431  -0.007  -8.085                         -0.826 -0.306 -0.236  0.830 
     D   136   134 3   137     3     0    20   111   146  -6.695  -2.208  -0.370                         
    IL   137   137 3   137     3     1    24   114   149  -1.442  -0.798  -4.142                          0.000  0.000  0.000  0.000 
                                             [ MATL   29 ]     32      - U - - -
    ML   138   137 3   140     3     3    25   112   147  -9.431  -0.007  -8.085                         -1.004 -1.248 -0.770  1.319 
     D   139   137 3   140     3     0    19   110   145  -6.695  -2.208  -0.370                         
    IL   140   140 3   140     3     1    24   113   148  -1.442  -0.798  -4.142                          0.000  0.000  0.000  0.000 
                                             [ MATL   30 ]     33      - c - - -
    ML   141   140 3   143     3     2    24   111   146  -9.760  -0.007  -8.078                         -1.073  0.788 -0.336  0.008 
     D   142   140 3   143     3     0    19   109   145  -5.959  -0.546  -1.742                         
    IL   143   143 3   143     3     1    22   111   147  -1.925  -0.554  -4.164                          0.000  0.000  0.000  0.000 
                                             [ MATR   31 ]      -    121 - C - -
    MR   144   143 3   146     3     2    23   110   145  -9.784  -0.007  -8.102                         -4.666  1.948 -5.242 -3.743 
     D   145   143 3   146     3     0    17   108   143  -6.390  -1.568  -0.620                         
    IR   146   146 3   146     3     1    21   110   146  -1.925  -0.554  -4.164                          0.000  0.000  0.000  0.000 
                                             [ MATR   32 ]      -    120 - a - -
    MR   147   146 3   149     3     2    22   109   144  -9.784  -0.007  -8.102                          0.940 -0.274 -0.262 -1.248 
     D   148   146 3   149     3     0    16   107   142  -6.390  -1.568  -0.620                         
    IR   149   149 3   149     3     1    21   109   145  -1.925  -0.554  -4.164                          0.000  0.000  0.000  0.000 
                                             [ MATR   33 ]      -    119 - C - -
    MR   150   149 3   152     3     1    22   108   143  -1.763  -0.545  -5.646                         -0.947  1.475 -3.035 -0.787 
     D   151   149 3   152     3     0    16   106   141  -6.390  -1.568  -0.620                         
    IR   152   152 3   152     3     1    22   108   143  -3.765  -0.135  -6.004                          0.000  0.000  0.000  0.000 
                                             [ MATR   34 ]      -    117 - u - -
    MR   153   152 3   155     5     1    23   106   142  -8.438  -0.104  -6.074  -4.322  -9.357         -0.378 -0.505 -0.446  0.842 
     D   154   152 3   155     5     0    15   105   140  -5.622  -0.976  -3.248  -4.679  -1.612         
    IR   155   155 3   155     5     1    20   107   142  -2.408  -0.496  -5.920  -4.087  -5.193          0.000  0.000  0.000  0.000 
                                             [ MATP   35 ]     34    116 g c - -
    MP   156   155 3   160     6     2    24   106   141  -9.834  -9.773  -0.013  -8.550  -8.830  -9.225 -1.819 -1.447 -2.017  1.431 -1.318 -1.530  1.307 -0.866 -0.892  1.525 -2.658 -0.727  1.252 -0.918 -0.282 -0.465 
    ML   157   155 3   160     6     1    18   104   139  -6.494  -6.840  -1.012  -1.249  -6.690  -4.219  0.098 -0.139 -0.556  0.424 
    MR   158   155 3   160     6     1    18   104   139  -7.712  -6.441  -0.759  -6.419  -1.553  -4.632  1.208 -1.112 -0.856 -0.567 
     D   159   155 3   160     6     0    13   100   135  -9.457  -8.156  -3.953  -4.635  -4.652  -0.234 
    IL   160   160 5   160     6     1    19   105   140  -2.579  -2.842  -0.760  -4.497  -5.274  -4.934  0.000  0.000  0.000  0.000 
    IR   161   161 6   161     5     1    19   105   140  -2.408  -0.496  -5.920  -4.087  -5.193          0.000  0.000  0.000  0.000 
                                             [ MATP   36 ]     35    115 c g - -
    MP   162   161 6   166     6     2    24   104   139  -9.894  -9.833  -0.012  -8.610  -8.890  -9.285 -0.358 -2.181 -1.070  0.822 -2.046 -3.031  2.013 -2.082 -2.245  1.589 -2.816 -0.488  1.404 -2.130 -0.324 -1.433 
    ML   163   161 6   166     6     1    18   102   137  -6.250  -6.596  -1.310  -1.005  -6.446  -3.975  0.368 -0.385 -0.191  0.094 
    MR   164   161 6   166     6     1    17   101   137  -6.988  -5.717  -1.625  -5.695  -0.829  -3.908  0.368 -0.385 -0.191  0.094 
     D   165   161 6   166     6     0    13    98   133  -9.457  -8.156  -3.953  -4.635  -4.652  -0.234 
    IL   166   166 5   166     6     1    19   103   138  -2.579  -2.842  -0.760  -4.497  -5.274  -4.934  0.000  0.000  0.000  0.000 
    IR   167   167 6   167     5     1    19   103   138  -2.408  -0.496  -5.920  -4.087  -5.193          0.000  0.000  0.000  0.000 
                                             [ MATP   37 ]     36    114 a u - -
    MP   168   167 6   172     6     2    23   102   137  -9.894  -9.833  -0.012  -8.610  -8.890  -9.285 -2.155 -0.840 -2.333  1.991 -1.712 -3.171  1.552 -2.680 -0.716  1.614 -2.971 -0.417  0.808 -2.459 -0.466 -1.573 
    ML   169   167 6   172     6     1    17   100   135  -6.250  -6.596  -1.310  -1.005  -6.446  -3.975  0.368 -0.385 -0.191  0.094 
    MR   170   167 6   172     6     1    17    99   135  -6.988  -5.717  -1.625  -5.695  -0.829  -3.908  0.368 -0.385 -0.191  0.094 
     D   171   167 6   172     6     0    13    96   131  -9.457  -8.156  -3.953  -4.635  -4.652  -0.234 
    IL   172   172 5   172     6     1    18   101   136  -2.579  -2.842  -0.760  -4.497  -5.274  -4.934  0.000  0.000  0.000  0.000 
    IR   173   173 6   173     5     1    19   101   136  -2.408  -0.496  -5.920  -4.087  -5.193          0.000  0.000  0.000  0.000 
                                             [ MATP   38 ]     37    113 a u - -
    MP   174   173 6   178     6     2    22   100   135  -9.894  -9.833  -0.035  -5.785  -8.890  -9.285 -2.370 -1.115 -2.544  2.206 -2.430 -3.388  1.897 -2.572 -2.604  0.885 -3.163 -0.894  1.317 -2.165 -0.518 -1.672 
    ML   175   173 6   178     6     1    17    98   133  -6.250  -6.596  -1.310  -1.005  -6.446  -3.975  0.368 -0.385 -0.191  0.094 
    MR   176   173 6   178     6     1    17    97   133  -6.988  -5.717  -1.625  -5.695  -0.829  -3.908  0.368 -0.385 -0.191  0.094 
     D   177   173 6   178     6     0    13    94   129  -9.457  -8.156  -3.953  -4.635  -4.652  -0.234 
    IL   178   178 5   178     6     1    18    99   134  -2.579  -2.842  -0.760  -4.497  -5.274  -4.934  0.000  0.000  0.000  0.000 
    IR   179   179 6   179     5     1    18    99   134  -2.408  -0.496  -5.920  -4.087  -5.193          0.000  0.000  0.000  0.000 
                                             [ MATP   39 ]     38    112 c g - -
    MP   180   179 6   184     6     2    21    98   133  -9.871  -9.811  -0.012  -8.587  -8.867  -9.262 -3.786 -3.561 -3.862  1.071 -3.214 -4.716  2.966 -3.734 -3.825  1.192 -2.855 -0.742  0.823 -4.025 -0.837 -2.708 
    ML   181   179 6   184     6     1    17    96   131  -6.691  -7.037  -0.836  -1.446  -6.887  -4.416 -0.056  0.461 -0.757  0.097 
    MR   182   179 6   184     6     1    16    95   131  -6.988  -5.717  -1.625  -5.695  -0.829  -3.908  0.368 -0.385 -0.191  0.094 
     D   183   179 6   184     6     0    13    92   127  -9.457  -8.156  -3.953  -4.635  -4.652  -0.234 
    IL   184   184 5   184     6     1    18    97   132  -2.579  -2.842  -0.760  -4.497  -5.274  -4.934  0.000  0.000  0.000  0.000 
    IR   185   185 6   185     5     1    18    97   132  -2.408  -0.496  -5.920  -4.087  -5.193          0.000  0.000  0.000  0.000 
                                             [ MATP   40 ]     39    111 g c - -
    MP   186   185 6   190     6     2    20    96   131  -2.697  -9.833  -0.254  -8.610  -8.890  -9.285 -3.259 -2.707 -3.306  1.327 -2.363 -4.049  1.021 -2.744 -3.216  2.942 -1.644 -0.559  0.303 -3.326 -1.367 -2.408 
    ML   187   185 6   190     6     1    16    93   129  -6.250  -6.596  -1.310  -1.005  -6.446  -3.975  0.368 -0.385 -0.191  0.094 
    MR   188   185 6   190     6     1    15    93   129  -6.988  -5.717  -1.625  -5.695  -0.829  -3.908  0.368 -0.385 -0.191  0.094 
     D   189   185 6   190     6     0    12    90   126  -9.457  -8.156  -3.953  -4.635  -4.652  -0.234 
    IL   190   190 5   190     6     1    18    95   131  -1.244  -5.410  -0.897  -7.065  -7.842  -7.502  0.000  0.000  0.000  0.000 
    IR   191   191 6   191     5     1    17    94   130  -2.408  -0.496  -5.920  -4.087  -5.193          0.000  0.000  0.000  0.000 
                                             [ MATP   41 ]     42    110 C G - -
    MP   192   191 6   196     6     2    18    93   128  -9.894  -9.833  -0.034  -5.815  -8.890  -9.285 -5.232 -5.157 -5.016 -1.192 -0.620 -5.528  3.554 -3.471 -5.001 -0.563 -5.349 -2.994  0.271 -5.326 -0.309 -3.799 
    ML   193   191 6   196     6     1    15    92   127  -6.250  -6.596  -1.310  -1.005  -6.446  -3.975  0.368 -0.385 -0.191  0.094 
    MR   194   191 6   196     6     1    14    91   127  -6.988  -5.717  -1.625  -5.695  -0.829  -3.908  0.368 -0.385 -0.191  0.094 
     D   195   191 6   196     6     0    12    90   125  -9.457  -8.156  -3.953  -1.801  -4.652  -0.728 
    IL   196   196 5   196     6     1    16    92   128  -2.579  -2.842  -0.760  -4.497  -5.274  -4.934  0.000  0.000  0.000  0.000 
    IR   197   197 6   197     5     1    16    92   128  -2.408  -0.496  -5.920  -4.087  -5.193          0.000  0.000  0.000  0.000 
                                             [ MATP   42 ]     43    109 g u - -
    MP   198   197 6   202     4     2    16    91   126  -8.449  -8.656  -0.064  -4.713                 -1.578  0.876 -4.530  0.190 -4.598 -1.021  0.942 -2.364 -1.010  0.136 -0.614  2.515 -0.326 -1.332 -1.112 -1.425 
    ML   199   197 6   202     4     1    14    90   126  -4.295  -4.478  -0.329  -3.207                 -0.272 -0.548 -0.902  0.965 
    MR   200   197 6   202     4     1    13    90   125  -4.809  -3.838  -1.706  -0.766                  0.368 -0.385 -0.191  0.094 
     D   201   197 6   202     4     0    11    89   124  -4.568  -4.250  -2.265  -0.520                 
    IL   202   202 5   202     4     1    15    91   127  -1.686  -2.369  -1.117  -4.855                  0.000  0.000  0.000  0.000 
    IR   203   203 6   203     3     1    15    91   126  -1.442  -0.798  -4.142                          0.000  0.000  0.000  0.000 
                                             [ MATL   43 ]     44      - U - - -
    ML   204   203 6   206     3     1    14    89   124  -9.413  -0.008  -8.068                         -1.448 -0.869 -2.392  1.534 
     D   205   203 6   206     3     0    11    87   123  -6.978  -0.725  -1.370                         
    IL   206   206 3   206     3     1    14    90   125  -1.442  -0.798  -4.142                          0.000  0.000  0.000  0.000 
                                             [ MATL   44 ]     45      - G - - -
    ML   207   206 3   209     3     1    13    88   123  -9.455  -0.007  -8.110                         -0.677 -1.948  1.358 -0.856 
     D   208   206 3   209     3     0    10    86   122  -6.174  -1.687  -0.566                         
    IL   209   209 3   209     3     1    13    89   124  -1.442  -0.798  -4.142                          0.000  0.000  0.000  0.000 
                                             [ MATL   45 ]     46      - G - - -
    ML   210   209 3   212     3     1    12    87   122  -9.455  -0.232  -2.765                         -0.185 -2.235  1.417 -2.075 
     D   211   209 3   212     3     0     9    85   121  -6.174  -1.687  -0.566                         
    IL   212   212 3   212     3     1    13    88   123  -1.442  -0.798  -4.142                          0.000  0.000  0.000  0.000 
                                             [ MATL   46 ]     47      - C - - -
    ML   213   212 3   215     3     1    12    86   122  -9.232  -0.159  -3.284                         -1.880  1.669 -2.815 -1.299 
     D   214   212 3   215     3     0     9    84   120  -8.416  -3.929  -0.102                         
    IL   215   215 3   215     3     1    13    87   123  -1.442  -0.798  -4.142                          0.000  0.000  0.000  0.000 
                                             [ MATL   47 ]     48      - A - - -
    ML   216   215 3   218     3     1    12    85   121  -9.082  -0.009  -7.737                          1.130 -0.746 -0.371 -1.179 
     D   217   215 3   218     3     0     9    84   120  -8.965  -0.151  -3.357                         
    IL   218   218 3   218     3     1    10    86   122  -1.442  -0.798  -4.142                          0.000  0.000  0.000  0.000 
                                             [ MATL   48 ]     49      - u - - -
    ML   219   218 3   221     3     1    11    84   120  -9.455  -0.007  -8.110                          0.348 -0.946 -0.798  0.708 
     D   220   218 3   221     3     0     6    82   118  -6.174  -1.687  -0.566                         
    IL   221   221 3   221     3     1    10    85   121  -1.442  -0.798  -4.142                          0.000  0.000  0.000  0.000 
                                             [ MATL   49 ]     50      - u - - -
    ML   222   221 3   224     3     1    10    83   119  -9.455  -0.007  -8.110                         -1.076  0.234 -1.180  0.933 
     D   223   221 3   224     3     0     6    81   117  -6.174  -1.687  -0.566                         
    IL   224   224 3   224     3     1     9    84   120  -1.442  -0.798  -4.142                          0.000  0.000  0.000  0.000 
                                             [ MATL   50 ]     51      - U - - -
    ML   225   224 3   227     3     1     9    82   118  -9.455  -0.007  -8.110                         -1.413 -0.737 -2.110  1.482 
     D   226   224 3   227     3     0     5    80   116  -6.174  -1.687  -0.566                         
    IL   227   227 3   227     3     1     9    83   119  -1.442  -0.798  -4.142                          0.000  0.000  0.000  0.000 
                                             [ MATL   51 ]     52      - U - - -
    ML   228   227 3   230     3     1     8    81   117  -9.455  -0.007  -8.110                          0.071 -1.258 -1.977  1.188 
     D   229   227 3   230     3     0     5    79   115  -6.174  -1.687  -0.566                         
    IL   230   230 3   230     3     1     8    82   118  -1.442  -0.798  -4.142                          0.000  0.000  0.000  0.000 
                                             [ MATL   52 ]     53      - u - - -
    ML   231   230 3   233     3     1     7    80   116  -9.455  -0.194  -3.007                         -0.001 -0.236 -1.163  0.770 
     D   232   230 3   233     3     0     4    78   113  -6.174  -1.687  -0.566                         
    IL   233   233 3   233     3     1     8    81   117  -1.442  -0.798  -4.142                          0.000  0.000  0.000  0.000 
                                             [ MATL   53 ]     54      - a - - -
    ML   234   233 3   236     3     1    10    79   115  -9.270  -0.008  -7.924                          0.801 -0.651  0.127 -0.920 
     D   235   233 3   236     3     0     4    75   111  -8.224  -3.737  -0.118                         
    IL   236   236 3   236     3     1     8    80   116  -1.442  -0.798  -4.142                          0.000  0.000  0.000  0.000 
                                             [ MATL   54 ]     55      - g - - -
    ML   237   236 3   239     3     1     9    78   114  -9.270  -0.036  -5.433                         -0.644 -0.376  0.704 -0.058 
     D   238   236 3   239     3     0     4    74   110  -8.224  -3.737  -0.118                         
    IL   239   239 3   239     3     1     8    79   115  -1.442  -0.798  -4.142                          0.000  0.000  0.000  0.000 
                                             [ MATL   55 ]     56      - U - - -
    ML   240   239 3   242     3     1    10    78   113  -9.242  -0.008  -7.896                         -2.142 -1.251 -2.268  1.653 
     D   241   239 3   242     3     0     4    73   108  -8.368  -3.881  -0.106                         
    IL   242   242 3   242     3     1     8    78   114  -1.442  -0.798  -4.142                          0.000  0.000  0.000  0.000 
                                             [ MATL   56 ]     57      - u - - -
    ML   243   242 3   245     3     1     9    77   112  -1.909  -0.455  -7.896                          0.182 -0.392 -0.866  0.636 
     D   244   242 3   245     3     0     4    72   107  -8.368  -3.881  -0.106                         
    IL   245   245 3   245     3     1     8    76   112  -2.758  -0.270  -5.458                          0.000  0.000  0.000  0.000 
                                             [ MATL   57 ]     59      - u - - -
    ML   246   245 3   248     3     1     8    75   111  -9.242  -0.025  -6.000                         -0.665  0.435 -2.108  0.836 
     D   247   245 3   248     3     0     4    71   107  -8.368  -3.881  -0.106                         
    IL   248   248 3   248     3     1     8    76   111  -1.442  -0.798  -4.142                          0.000  0.000  0.000  0.000 
                                             [ MATL   58 ]     60      - G - - -
    ML   249   248 3   251     3     1     8    74   110  -9.225  -0.009  -7.879                          0.014 -1.633  1.251 -1.799 
     D   250   248 3   251     3     0     4    70   106  -8.447  -3.091  -0.185                         
    IL   251   251 3   251     3     1     7    75   110  -1.442  -0.798  -4.142                          0.000  0.000  0.000  0.000 
                                             [ MATL   59 ]     61      - C - - -
    ML   252   251 3   254     3     1     7    73   109  -1.276  -0.899  -4.294                         -0.176  1.322 -2.670 -1.127 
     D   253   251 3   254     3     0     4    69   105  -8.368  -3.881  -0.106                         
    IL   254   254 3   254     3     1     7    73   108  -3.171  -0.340  -3.339                          0.000  0.000  0.000  0.000 
                                             [ MATL   60 ]     63      - g - - -
    ML   255   254 3   257     3     1     8    72   107  -9.098  -0.009  -7.752                         -0.149 -0.716  0.834 -0.500 
     D   256   254 3   257     3     0     3    69   104  -8.919  -2.235  -0.348                         
    IL   257   257 3   257     3     1     7    73   108  -1.442  -0.798  -4.142                          0.000  0.000  0.000  0.000 
                                             [ MATL   61 ]     64      - u - - -
    ML   258   257 3   260     3     1     7    71   106  -9.175  -0.009  -7.829                          0.305 -1.232 -0.168  0.535 
     D   259   257 3   260     3     0     3    68   103  -8.657  -2.076  -0.395                         
    IL   260   260 3   260     3     1     7    72   107  -1.442  -0.798  -4.142                          0.000  0.000  0.000  0.000 
                                             [ MATL   62 ]     65      - U - - -
    ML   261   260 3   263     3     1     6    70   105  -9.242  -0.015  -6.836                         -0.463 -0.422 -2.047  1.193 
     D   262   260 3   263     3     0     3    67   102  -8.368  -3.881  -0.106                         
    IL   263   263 3   263     3     1     6    71   106  -1.442  -0.798  -4.142                          0.000  0.000  0.000  0.000 
                                             [ MATL   63 ]     66      - g - - -
    ML   264   263 3   266     3     1     5    69   104  -9.235  -0.274  -2.545                         -0.575  0.168  0.413 -0.195 
     D   265   263 3   266     3     0     3    66   102  -8.400  -3.503  -0.138                         
    IL   266   266 3   266     3     1     7    70   105  -1.442  -0.798  -4.142                          0.000  0.000  0.000  0.000 
                                             [ MATL   64 ]     67      - a - - -
    ML   267   266 3   269     3     1     8    68   103  -8.979  -0.022  -6.255                          0.970 -1.614  0.259 -0.947 
     D   268   266 3   269     3     0     3    66   101  -9.228  -1.039  -0.966                         
    IL   269   269 3   269     3     1     6    69   104  -1.442  -0.798  -4.142                          0.000  0.000  0.000  0.000 
                                             [ MATL   65 ]     68      - g - - -
    ML   270   269 3   272     3     1     8    67   102  -9.232  -0.009  -7.886                          0.391 -1.581  0.668 -0.384 
     D   271   269 3   272     3     0     2    63    98  -8.415  -3.357  -0.153                         
    IL   272   272 3   272     3     1     6    68   103  -1.442  -0.798  -4.142                          0.000  0.000  0.000  0.000 
                                             [ MATL   66 ]     69      - u - - -
    ML   273   272 3   275     3     1     8    66   101  -9.242  -0.008  -7.896                         -0.962  0.466 -1.001  0.683 
     D   274   272 3   275     3     0     2    62    97  -8.368  -3.881  -0.106                         
    IL   275   275 3   275     3     1     6    67   102  -1.442  -0.798  -4.142                          0.000  0.000  0.000  0.000 
                                             [ MATL   67 ]     70      - U - - -
    ML   276   275 3   278     3     1     8    65   100  -9.242  -0.008  -7.896                         -2.004 -0.644 -2.916  1.574 
     D   277   275 3   278     3     0     2    61    96  -8.368  -3.881  -0.106                         
    IL   278   278 3   278     3     1     5    66   101  -1.442  -0.798  -4.142                          0.000  0.000  0.000  0.000 
                                             [ MATL   68 ]     71      - U - - -
    ML   279   278 3   281     3     1     7    64    99  -9.242  -0.011  -7.323                         -1.166 -1.192 -0.873  1.362 
     D   280   278 3   281     3     0     2    60    95  -8.368  -3.881  -0.106                         
    IL   281   281 3   281     3     1     5    65   100  -1.442  -0.798  -4.142                          0.000  0.000  0.000  0.000 
                                             [ MATL   69 ]     72      - u - - -
    ML   282   281 3   284     3     1     7    63    98  -9.239  -0.027  -5.904                         -0.002 -0.342 -1.192  0.828 
     D   283   281 3   284     3     0     2    59    94  -8.382  -3.697  -0.120                         
    IL   284   284 3   284     3     1     5    64    99  -1.442  -0.798  -4.142                          0.000  0.000  0.000  0.000 
                                             [ MATL   70 ]     73      - g - - -
    ML   285   284 3   287     3     1     8    62    97  -9.224  -0.009  -7.878                          0.408 -0.620  0.421 -0.548 
     D   286   284 3   287     3     0     2    58    94  -8.453  -3.041  -0.192                         
    IL   287   287 3   287     3     1     5    63    98  -1.442  -0.798  -4.142                          0.000  0.000  0.000  0.000 
                                             [ MATL   71 ]     74      - g - - -
    ML   288   287 3   290     3     1     7    61    96  -9.242  -0.008  -7.896                          0.279 -1.527  0.451  0.102 
     D   289   287 3   290     3     0     2    57    92  -8.368  -3.881  -0.106                         
    IL   290   290 3   290     3     1     5    62    97  -1.442  -0.798  -4.142                          0.000  0.000  0.000  0.000 
                                             [ MATL   72 ]     75      - u - - -
    ML   291   290 3   293     3     1     7    60    95  -9.242  -0.016  -6.688                         -0.894 -0.144 -0.207  0.757 
     D   292   290 3   293     3     0     2    56    91  -8.368  -3.881  -0.106                         
    IL   293   293 3   293     3     1     5    61    96  -1.442  -0.798  -4.142                          0.000  0.000  0.000  0.000 
                                             [ MATL   73 ]     76      - g - - -
    ML   294   293 3   296     3     1     7    59    95  -9.234  -0.015  -6.893                         -0.603 -0.358  0.855 -0.410 
     D   295   293 3   296     3     0     2    55    91  -8.406  -3.437  -0.144                         
    IL   296   296 3   296     3     1     5    60    95  -1.442  -0.798  -4.142                          0.000  0.000  0.000  0.000 
                                             [ MATL   74 ]     77      - u - - -
    ML   297   296 3   299     3     1     7    58    94  -9.236  -0.008  -7.890                          0.288 -1.281 -0.326  0.651 
     D   298   296 3   299     3     0     1    54    90  -8.397  -3.530  -0.135                         
    IL   299   299 3   299     3     1     5    59    94  -1.442  -0.798  -4.142                          0.000  0.000  0.000  0.000 
                                             [ MATL   75 ]     78      - U - - -
    ML   300   299 3   302     3     1     6    57    93  -9.242  -0.008  -7.896                         -1.509 -0.195 -2.602  1.384 
     D   301   299 3   302     3     0     1    53    89  -8.368  -3.881  -0.106                         
    IL   302   302 3   302     3     1     5    58    93  -1.442  -0.798  -4.142                          0.000  0.000  0.000  0.000 
                                             [ MATL   76 ]     79      - u - - -
    ML   303   302 3   305     3     1     5    56    92  -9.242  -0.008  -7.896                          0.265 -0.258 -0.586  0.374 
     D   304   302 3   305     3     0     1    53    88  -8.368  -3.881  -0.106                         
    IL   305   305 3   305     3     1     5    57    92  -1.442  -0.798  -4.142                          0.000  0.000  0.000  0.000 
                                             [ MATL   77 ]     80      - A - - -
    ML   306   305 3   308     3     1     4    55    91  -9.242  -0.008  -7.896                          1.466 -1.384 -1.154 -1.306 
     D   307   305 3   308     3     0     1    52    88  -8.368  -2.617  -0.262                         
    IL   308   308 3   308     3     1     4    56    91  -1.442  -0.798  -4.142                          0.000  0.000  0.000  0.000 
                                             [ MATL   78 ]     81      - a - - -
    ML   309   308 3   311     3     1     3    54    90  -9.270  -0.008  -7.924                          0.475 -0.068 -0.062 -0.518 
     D   310   308 3   311     3     0     1    52    87  -8.224  -3.737  -0.118                         
    IL   311   311 3   311     3     1     3    55    90  -1.442  -0.798  -4.142                          0.000  0.000  0.000  0.000 
                                             [ MATL   79 ]     82      - g - - -
    ML   312   311 3   314     3     1     2    53    89  -9.270  -0.390  -2.087                          0.613 -2.428  0.998 -1.798 
     D   313   311 3   314     3     0     1    51    87  -8.224  -3.737  -0.118                         
    IL   314   314 3   314     3     1     3    54    90  -1.442  -0.798  -4.142                          0.000  0.000  0.000  0.000 
                                             [ MATL   80 ]     83      - G - - -
    ML   315   314 3   317     3     1     2    52    88  -8.890  -0.164  -3.248                         -0.128 -2.234  1.381 -1.902 
     D   316   314 3   317     3     0     1    51    87  -9.411  -0.110  -3.802                         
    IL   317   317 3   317     3     1     2    53    89  -1.442  -0.798  -4.142                          0.000  0.000  0.000  0.000 
                                             [ MATL   81 ]     84      - C - - -
    ML   318   317 3   320     3     1     2    51    87  -9.355  -0.008  -8.009                         -1.924  1.120 -2.951  0.520 
     D   319   317 3   320     3     0     0    50    85  -7.636  -0.415  -2.028                         
    IL   320   320 3   320     3     1     1    52    88  -1.442  -0.798  -4.142                          0.000  0.000  0.000  0.000 
                                             [ MATL   82 ]     85      - g - - -
    ML   321   320 3   323     3     1     2    50    86  -9.455  -0.019  -6.440                         -0.347 -0.826  0.574  0.215 
     D   322   320 3   323     3     0     0    48    84  -6.174  -1.687  -0.566                         
    IL   323   323 3   323     3     1     1    51    87  -1.442  -0.798  -4.142                          0.000  0.000  0.000  0.000 
                                             [ MATL   83 ]     86      - c - - -
    ML   324   323 3   326     3     1     2    49    85  -9.444  -0.014  -6.874                         -0.317  0.271  0.255 -0.327 
     D   325   323 3   326     3     0     0    48    83  -6.443  -1.225  -0.835                         
    IL   326   326 3   326     3     1     1    50    86  -1.442  -0.798  -4.142                          0.000  0.000  0.000  0.000 
                                             [ MATL   84 ]     87      - u - - -
    ML   327   326 3   329     3     1     1    48    84  -9.448  -0.040  -5.264                          0.381 -1.205 -0.918  0.794 
     D   328   326 3   329     3     0     0    47    82  -6.345  -1.368  -0.737                         
    IL   329   329 3   329     3     1     1    49    85  -1.442  -0.798  -4.142                          0.000  0.000  0.000  0.000 
                                             [ MATL   85 ]     88      - a - - -
    ML   330   329 3   332     3     1     1    47    83  -9.423  -0.007  -8.077                          0.330 -0.216 -0.460  0.208 
     D   331   329 3   332     3     0     0    46    81  -6.833  -0.828  -1.225                         
    IL   332   332 3   332     3     1     1    48    84  -1.442  -0.798  -4.142                          0.000  0.000  0.000  0.000 
                                             [ MATL   86 ]     89      - U - - -
    ML   333   332 3   335     3     1     1    46    82  -9.455  -0.007  -8.110                         -1.764  0.124 -1.878  1.229 
     D   334   332 3   335     3     0     0    44    80  -6.174  -1.687  -0.566                         
    IL   335   335 3   335     3     1     1    47    83  -1.442  -0.798  -4.142                          0.000  0.000  0.000  0.000 
                                             [ MATL   87 ]     90      - G - - -
    ML   336   335 3   338     3     1     1    45    81  -9.455  -0.101  -3.918                         -1.836 -3.042  1.635 -1.023 
     D   337   335 3   338     3     0     0    44    79  -6.174  -1.687  -0.566                         
    IL   338   338 3   338     3     1     1    46    82  -1.442  -0.798  -4.142                          0.000  0.000  0.000  0.000 
                                             [ MATL   88 ]     91      - C - - -
    ML   339   338 3   341     3     1     1    44    80  -9.362  -0.014  -6.931                         -1.572  1.345 -1.084 -0.620 
     D   340   338 3   341     3     0     0    43    79  -7.567  -0.439  -1.958                         
    IL   341   341 3   341     3     1     1    45    81  -1.442  -0.798  -4.142                          0.000  0.000  0.000  0.000 
                                             [ MATL   89 ]     92      - g - - -
    ML   342   341 3   344     3     1     1    43    79  -9.450  -0.007  -8.104                          0.065 -1.516  0.466  0.290 
     D   343   341 3   344     3     0     0    42    77  -6.319  -1.410  -0.711                         
    IL   344   344 3   344     3     1     1    44    80  -1.442  -0.798  -4.142                          0.000  0.000  0.000  0.000 
                                             [ MATL   90 ]     93      - u - - -
    ML   345   344 3   347     3     1     1    42    78  -9.455  -0.007  -8.110                         -0.663 -0.583  0.381  0.484 
     D   346   344 3   347     3     0     0    40    76  -6.174  -1.687  -0.566                         
    IL   347   347 3   347     3     1     1    43    79  -1.442  -0.798  -4.142                          0.000  0.000  0.000  0.000 
                                             [ MATL   91 ]     94      - a - - -
    ML   348   347 3   350     3     1     1    41    77  -9.455  -0.007  -8.110                          0.873 -1.100 -1.244  0.356 
     D   349   347 3   350     3     0     0    39    75  -6.174  -1.687  -0.566                         
    IL   350   350 3   350     3     1     1    42    78  -1.442  -0.798  -4.142                          0.000  0.000  0.000  0.000 
                                             [ MATL   92 ]     95      - a - - -
    ML   351   350 3   353     3     1     1    40    76  -9.455  -0.007  -8.110                          0.751 -0.121 -0.378 -0.670 
     D   352   350 3   353     3     0     0    38    74  -6.174  -1.687  -0.566                         
    IL   353   353 3   353     3     1     1    41    77  -1.442  -0.798  -4.142                          0.000  0.000  0.000  0.000 
                                             [ MATL   93 ]     96      - g - - -
    ML   354   353 3   356     3     1     1    39    75  -9.455  -0.007  -8.110                          0.342 -0.713  0.342 -0.225 
     D   355   353 3   356     3     0     0    38    73  -6.174  -1.687  -0.566                         
    IL   356   356 3   356     3     1     1    40    76  -1.442  -0.798  -4.142                          0.000  0.000  0.000  0.000 
                                             [ MATL   94 ]     97      - g - - -
    ML   357   356 3   359     3     1     1    38    74  -9.455  -0.103  -3.896                         -0.045 -0.237  0.419 -0.244 
     D   358   356 3   359     3     0     0    37    72  -6.174  -1.687  -0.566                         
    IL   359   359 3   359     3     1     1    39    75  -1.442  -0.798  -4.142                          0.000  0.000  0.000  0.000 
                                             [ MATL   95 ]     98      - u - - -
    ML   360   359 3   362     3     1     1    38    73  -9.361  -0.008  -8.015                          0.278 -0.690 -0.801  0.672 
     D   361   359 3   362     3     0     0    36    72  -7.581  -0.434  -1.973                         
    IL   362   362 3   362     3     1     1    38    74  -1.442  -0.798  -4.142                          0.000  0.000  0.000  0.000 
                                             [ MATL   96 ]     99      - U - - -
    ML   363   362 3   365     3     1     1    37    72  -9.455  -0.112  -3.777                         -0.027 -1.644 -2.165  1.308 
     D   364   362 3   365     3     0     0    35    70  -6.174  -1.687  -0.566                         
    IL   365   365 3   365     3     1     1    37    73  -1.442  -0.798  -4.142                          0.000  0.000  0.000  0.000 
                                             [ MATL   97 ]    100      - a - - -
    ML   366   365 3   368     3     1     1    36    71  -9.352  -0.034  -5.544                          0.587 -0.625 -0.285  0.041 
     D   367   365 3   368     3     0     0    34    69  -7.661  -2.970  -0.205                         
    IL   368   368 3   368     3     1     1    36    72  -1.442  -0.798  -4.142                          0.000  0.000  0.000  0.000 
                                             [ MATL   98 ]    101      - g - - -
    ML   369   368 3   371     3     1     1    35    70  -9.329  -0.008  -7.983                          0.309 -1.785  0.731 -0.301 
     D   370   368 3   371     3     0     0    33    69  -7.843  -0.353  -2.235                         
    IL   371   371 3   371     3     1     1    35    71  -1.442  -0.798  -4.142                          0.000  0.000  0.000  0.000 
                                             [ MATL   99 ]    102      - u - - -
    ML   372   371 3   374     3     1     1    34    69  -9.455  -0.115  -3.737                         -0.908 -0.153  0.157  0.538 
     D   373   371 3   374     3     0     0    32    67  -6.174  -1.687  -0.566                         
    IL   374   374 3   374     3     1     1    35    70  -1.442  -0.798  -4.142                          0.000  0.000  0.000  0.000 
                                             [ MATL  100 ]    103      - U - - -
    ML   375   374 3   377     3     1     1    33    68  -9.349  -0.034  -5.511                         -1.000 -0.726 -0.185  1.011 
     D   376   374 3   377     3     0     0    31    67  -7.688  -0.399  -2.079                         
    IL   377   377 3   377     3     1     1    34    69  -1.442  -0.798  -4.142                          0.000  0.000  0.000  0.000 
                                             [ MATL  101 ]    104      - c - - -
    ML   378   377 3   380     3     1     1    32    67  -1.297  -0.820  -5.224                          0.082  0.248 -0.181 -0.199 
     D   379   377 3   380     3     0     0    24    59  -6.695  -2.208  -0.370                         
    IL   380   380 3   380     3     1     1    32    68  -0.750  -1.439  -4.780                          0.000  0.000  0.000  0.000 
                                             [ MATL  102 ]    108      - g - - -
    ML   381   380 3   383     2     1     1     1     1       *   0.000                                  0.122 -1.340  0.362  0.300 
     D   382   380 3   383     2     0     0     0     0       *   0.000                                 
    IL   383   383 3   383     2     1     1    13    28  -1.823  -0.479                                  0.000  0.000  0.000  0.000 
                                             [ END   103 ]      -      - - - - -
     E   384   383 3    -1     0     0     0     0     0                                                 
//
HMMER3/f [3.1b3 | July 2016]
NAME  Vibrionales
LENG  127
MAXL  215
ALPH  RNA
RF    no
MM    no
CONS  yes
CS    yes
MAP   yes
DATE  Tue Nov 24 11:11:02 2020
NSEQ  248
EFFN  7.905151
CKSUM 3427301454
STATS LOCAL MSV       -9.9774  0.71826
STATS LOCAL VITERBI  -11.0210  0.71826
STATS LOCAL FORWARD   -2.9481  0.71826
HMM          A        C        G        U   
            m->m     m->i     m->d     i->m     i->i     d->m     d->d
  COMPO   1.39700  1.50079  1.40479  1.25776
          1.38629  1.38629  1.38629  1.38629
          0.01930  4.65023  4.65023  1.46634  0.26236  0.00000        *
      1   1.39188  1.85758  0.97059  1.53023      1 g - - <
          1.38629  1.38629  1.38629  1.38629
          0.01930  4.65023  4.65023  1.46634  0.26236  1.09861  0.40547
      2   1.82583  0.91044  1.60983  1.44118      2 c - - <
          1.38629  1.38629  1.38629  1.38629
          0.01930  4.65023  4.65023  1.46634  0.26236  1.09861  0.40547
      3   1.26091  0.99907  1.93466  1.59009      3 c - - <
          1.38629  1.38629  1.38629  1.38629
          0.01930  4.65023  4.65023  1.46634  0.26236  1.09861  0.40547
      4   4.47945  2.50676  4.37019  0.11151      4 U - - <
          1.38629  1.38629  1.38629  1.38629
          0.01930  4.65023  4.65023  1.46634  0.26236  1.09861  0.40547
      5   0.05811  4.66870  3.32860  4.48916      5 A - - <
          1.38629  1.38629  1.38629  1.38629
          0.01930  4.65023  4.65023  1.46634  0.26236  1.09861  0.40547
      6   0.05828  4.66388  3.32733  4.48351      6 A - - <
          1.38629  1.38629  1.38629  1.38629
          0.01930  4.65023  4.65023  1.46634  0.26236  1.09861  0.40547
      7   4.84024  0.04518  4.79432  3.57585      7 C - - <
          1.38629  1.38629  1.38629  1.38629
          0.01930  4.65023  4.65023  1.46634  0.26236  1.09861  0.40547
      8   0.39554  2.52572  1.70125  2.74528      8 A - - -
          1.38629  1.38629  1.38629  1.38629
          0.01930  4.65023  4.65023  1.46634  0.26236  1.09861  0.40547
      9   0.35758  1.63495  3.14314  2.77221      9 A - - -
          1.38629  1.38629  1.38629  1.38629
          0.01930  4.65023  4.65023  1.46634  0.26236  1.09861  0.40547
     10   0.65409  1.81127  1.69497  2.01715     10 A - - -
          1.38629  1.38629  1.38629  1.38629
          0.10567  4.65023  2.39997  1.46634  0.26236  1.09861  0.40547
     11   1.98159  1.62437  0.66322  1.89761     11 G - - <
          1.38629  1.38629  1.38629  1.38629
          0.02103  4.56558  4.56558  1.46634  0.26236  0.19124  1.74835
     12   1.85023  0.95443  1.52429  1.42715     12 c - - <
          1.38629  1.38629  1.38629  1.38629
          0.01930  4.65023  4.65023  1.46634  0.26236  1.09861  0.40547
     13   1.75926  2.03567  0.52670  2.23790     13 G - - <
          1.38629  1.38629  1.38629  1.38629
          0.01930  4.65023  4.65023  1.46634  0.26236  1.09861  0.40547
     14   2.50240  1.13098  2.74253  0.63302     14 U - - <
          1.38629  1.38629  1.38629  1.38629
          0.01930  4.65023  4.65023  1.46634  0.26236  1.09861  0.40547
     15   3.93314  1.86321  3.79965  0.21957     15 U - - <
          1.38629  1.38629  1.38629  1.38629
          0.01930  4.65023  4.65023  1.46634  0.26236  1.09861  0.40547
     16   1.51285  0.91494  2.78809  1.14684     16 c - - -
          1.38629  1.38629  1.38629  1.38629
          0.01930  4.65023  4.65023  1.46634  0.26236  1.09861  0.40547
     17   0.02090  5.45910  4.46575  5.31159     17 A - - <
          1.38629  1.38629  1.38629  1.38629
          0.01930  4.65023  4.65023  1.46634  0.26236  1.09861  0.40547
     18   0.18372  3.10978  2.23287  4.13504     18 A - - <
          1.38629  1.38629  1.38629  1.38629
          0.01930  4.65023  4.65023  1.46634  0.26236  1.09861  0.40547
     19   2.65504  3.20646  0.15172  3.50750     19 G - - <
          1.38629  1.38629  1.38629  1.38629
          0.01930  4.65023  4.65023  1.46634  0.26236  1.09861  0.40547
     20   0.81717  1.74420  1.55345  1.76016     20 a - - -
          1.38629  1.38629  1.38629  1.38629
          0.19752  4.65023  1.77388  1.46634  0.26236  1.09861  0.40547
     21   1.83331  1.85002  0.65482  1.81187     21 G - - <
          1.38629  1.38629  1.38629  1.38629
          0.04273  4.47574  3.49161  1.46634  0.26236  2.31918  0.10353
     22   1.96401  2.08772  0.58696  1.71635     22 G - - <
          1.38629  1.38629  1.38629  1.38629
          0.08148  2.70644  4.46736  1.76051  0.18869  3.01956  0.05005
     23   3.01332  4.37092  0.08421  3.96383     29 G - - -
          1.38629  1.38629  1.38629  1.38629
          0.02322  4.46736  4.46736  1.46634  0.26236  3.01956  0.05005
     24   0.23827  2.79845  2.34575  2.89445     30 A - - -
          1.38629  1.38629  1.38629  1.38629
          0.02322  4.46736  4.46736  1.46634  0.26236  0.19778  1.71788
     25   1.91557  1.59826  1.55831  0.82098     31 u - - -
          1.38629  1.38629  1.38629  1.38629
          0.01962  4.63408  4.63408  1.46634  0.26236  1.54233  0.24065
     26   2.03797  2.21567  1.91862  0.48806     32 U - - -
          1.38629  1.38629  1.38629  1.38629
          0.01962  4.63408  4.63408  1.46634  0.26236  1.54233  0.24065
     27   2.07047  0.86116  1.62542  1.36895     33 c - - -
          1.38629  1.38629  1.38629  1.38629
          0.06926  4.63408  2.86114  1.46634  0.26236  1.54233  0.24065
     28   1.48913  1.44487  1.35822  1.26750     34 u - - <
          1.38629  1.38629  1.38629  1.38629
          0.02061  4.58543  4.58543  1.46634  0.26236  0.48502  0.95629
     29   1.58386  1.25258  1.37454  1.36220     35 c - - <
          1.38629  1.38629  1.38629  1.38629
          0.01962  4.63408  4.63408  1.46634  0.26236  1.54233  0.24065
     30   1.19179  1.51491  1.26637  1.63660     36 a - - <
          1.38629  1.38629  1.38629  1.38629
          0.01962  4.63408  4.63408  1.46634  0.26236  1.54233  0.24065
     31   1.10498  1.35110  1.74985  1.44382     37 a - - <
          1.38629  1.38629  1.38629  1.38629
          0.01962  4.63408  4.63408  1.46634  0.26236  1.54233  0.24065
     32   1.90110  0.72357  1.63308  1.77048     38 c - - <
          1.38629  1.38629  1.38629  1.38629
          0.01962  4.63408  4.63408  1.46634  0.26236  1.54233  0.24065
     33   1.69940  1.85645  0.63154  2.04631     39 G - - <
          1.38629  1.38629  1.38629  1.38629
          0.27690  1.46034  4.63408  0.67442  0.71223  1.54233  0.24065
     34   3.22173  0.27286  2.81951  1.97126     42 C - - <
          1.38629  1.38629  1.38629  1.38629
          0.01962  4.63408  4.63408  1.46634  0.26236  0.55821  0.84918
     35   1.56066  1.78231  0.74027  1.93263     43 g - - <
          1.38629  1.38629  1.38629  1.38629
          0.04769  4.65023  3.29649  1.46634  0.26236  1.09861  0.40547
     36   2.33895  1.97239  2.97913  0.33742     44 U - - _
          1.38629  1.38629  1.38629  1.38629
          0.01985  4.62239  4.62239  1.46634  0.26236  0.41643  1.07703
     37   1.82948  2.68675  0.46167  1.95778     45 G - - _
          1.38629  1.38629  1.38629  1.38629
          0.01930  4.65023  4.65023  1.46634  0.26236  1.09861  0.40547
     38   1.50677  2.89182  0.41684  2.75243     46 G - - _
          1.38629  1.38629  1.38629  1.38629
          0.17012  4.65023  1.91815  1.46634  0.26236  1.09861  0.40547
     39   2.63485  0.24417  3.27914  2.23258     47 C - - _
          1.38629  1.38629  1.38629  1.38629
          0.12297  4.50252  2.25732  1.46634  0.26236  2.85444  0.05931
     40   0.62065  1.89659  1.64173  2.13132     48 A - - _
          1.38629  1.38629  1.38629  1.38629
          0.02475  4.40430  4.40430  1.46634  0.26236  0.08067  2.55750
     41   1.14848  2.01873  1.92911  0.90441     49 u - - _
          1.38629  1.38629  1.38629  1.38629
          0.01930  4.65023  4.65023  1.46634  0.26236  1.09861  0.40547
     42   2.08127  1.23538  2.18829  0.74994     50 u - - _
          1.38629  1.38629  1.38629  1.38629
          0.01930  4.65023  4.65023  1.46634  0.26236  1.09861  0.40547
     43   2.31269  1.88454  2.79903  0.37362     51 U - - _
          1.38629  1.38629  1.38629  1.38629
          0.01930  4.65023  4.65023  1.46634  0.26236  1.09861  0.40547
     44   1.33699  2.21879  2.69270  0.57817     52 U - - _
          1.38629  1.38629  1.38629  1.38629
          0.01930  4.65023  4.65023  1.46634  0.26236  1.09861  0.40547
     45   1.38344  1.54889  2.17190  0.86076     53 u - - _
          1.38629  1.38629  1.38629  1.38629
          0.14469  4.65023  2.07824  1.46634  0.26236  1.09861  0.40547
     46   0.84185  1.83426  1.30803  1.97326     54 a - - _
          1.38629  1.38629  1.38629  1.38629
          0.02185  4.52739  4.52739  1.46634  0.26236  2.71415  0.06856
     47   1.79516  1.64862  0.91885  1.41632     55 g - - _
          1.38629  1.38629  1.38629  1.38629
          0.04054  4.52739  3.54327  1.46634  0.26236  2.71415  0.06856
     48   2.77365  2.22431  2.91025  0.25494     56 U - - _
          1.38629  1.38629  1.38629  1.38629
          0.02226  4.50912  4.50912  1.46634  0.26236  2.81943  0.06149
     49   1.25991  1.65292  1.97475  0.95183     57 u - - _
          1.38629  1.38629  1.38629  1.38629
          0.31960  1.33732  4.50912  0.08184  2.54358  2.81943  0.06149
     50   1.81937  1.10014  2.77495  0.81487     59 u - - _
          1.38629  1.38629  1.38629  1.38629
          0.03343  4.50912  3.82252  1.46634  0.26236  2.81943  0.06149
     51   1.36886  2.48721  0.53779  2.54561     60 G - - _
          1.38629  1.38629  1.38629  1.38629
          0.02251  4.49819  4.49819  1.46634  0.26236  2.19003  0.11869
     52   1.50100  0.49238  3.13325  2.10089     61 C - - _
          1.38629  1.38629  1.38629  1.38629
          0.53015  1.03276  2.89205  0.06073  2.83149  2.81943  0.06149
     53   1.47469  1.87564  0.82946  1.70591     63 g - - _
          1.38629  1.38629  1.38629  1.38629
          0.07049  4.46364  2.87271  1.46634  0.26236  1.41816  0.27728
     54   1.17650  2.20251  1.50780  1.02243     64 u - - _
          1.38629  1.38629  1.38629  1.38629
          0.02327  4.46514  4.46514  1.46634  0.26236  1.43802  0.27102
     55   1.69017  1.67205  2.73809  0.57455     65 U - - _
          1.38629  1.38629  1.38629  1.38629
          0.02670  4.50912  4.17741  1.46634  0.26236  2.81943  0.06149
     56   1.75063  1.28475  1.11716  1.50324     66 g - - _
          1.38629  1.38629  1.38629  1.38629
          0.19959  4.50478  1.77270  1.46634  0.26236  2.51091  0.08468
     57   0.72765  2.45580  1.21932  1.99707     67 a - - _
          1.38629  1.38629  1.38629  1.38629
          0.03432  4.33699  3.87959  1.46634  0.26236  0.70616  0.68030
     58   1.11709  2.43321  0.94135  1.63520     68 g - - _
          1.38629  1.38629  1.38629  1.38629
          0.02241  4.50271  4.50271  1.46634  0.26236  2.39604  0.09550
     59   2.00276  1.07987  2.06804  0.91889     69 u - - _
          1.38629  1.38629  1.38629  1.38629
          0.02226  4.50912  4.50912  1.46634  0.26236  2.81943  0.06149
     60   2.69113  1.82256  3.31012  0.30915     70 U - - _
          1.38629  1.38629  1.38629  1.38629
          0.02226  4.50912  4.50912  1.46634  0.26236  2.81943  0.06149
     61   2.13719  2.17622  1.98648  0.45987     71 U - - _
          1.38629  1.38629  1.38629  1.38629
          0.02425  4.50912  4.34644  1.46634  0.26236  2.81943  0.06149
     62   1.38461  1.61954  2.19082  0.82152     72 u - - _
          1.38629  1.38629  1.38629  1.38629
          0.03452  4.50717  3.77671  1.46634  0.26236  2.66723  0.07197
     63   1.10583  1.81259  1.10932  1.73698     73 a - - _
          1.38629  1.38629  1.38629  1.38629
          0.02253  4.49720  4.49720  1.46634  0.26236  2.15117  0.12369
     64   1.19278  2.39312  1.08918  1.31384     74 g - - _
          1.38629  1.38629  1.38629  1.38629
          0.02226  4.50912  4.50912  1.46634  0.26236  2.81943  0.06149
     65   1.95444  1.49072  1.53834  0.87130     75 u - - _
          1.38629  1.38629  1.38629  1.38629
          0.02762  4.50912  4.12042  1.46634  0.26236  2.81943  0.06149
     66   1.76878  1.63869  0.81556  1.64592     76 g - - _
          1.38629  1.38629  1.38629  1.38629
          0.02646  4.50387  4.19632  1.46634  0.26236  2.45868  0.08943
     67   1.18819  2.23317  1.61384  0.94439     77 u - - _
          1.38629  1.38629  1.38629  1.38629
          0.02235  4.50514  4.50514  1.46634  0.26236  2.53312  0.08274
     68   2.36719  1.52192  3.09708  0.44195     78 U - - _
          1.38629  1.38629  1.38629  1.38629
          0.02226  4.50912  4.50912  1.46634  0.26236  2.81943  0.06149
     69   1.20320  1.56534  1.78802  1.12867     79 u - - _
          1.38629  1.38629  1.38629  1.38629
          0.02226  4.50912  4.50912  1.46634  0.26236  2.81943  0.06149
     70   0.38667  2.31802  2.16165  2.23415     80 A - - _
          1.38629  1.38629  1.38629  1.38629
          0.02226  4.50912  4.50912  1.46634  0.26236  1.83531  0.17384
     71   1.06103  1.44453  1.43616  1.71364     81 a - - _
          1.38629  1.38629  1.38629  1.38629
          0.02185  4.52739  4.52739  1.46634  0.26236  2.71415  0.06856
     72   0.96651  2.98551  0.71117  2.55097     82 g - - _
          1.38629  1.38629  1.38629  1.38629
          0.27653  4.52739  1.46630  1.46634  0.26236  2.71415  0.06856
     73   1.46381  2.87477  0.44703  2.62150     83 G - - _
          1.38629  1.38629  1.38629  1.38629
          0.12940  4.27897  2.23004  1.46634  0.26236  0.05808  2.87477
     74   2.63929  0.62507  3.33560  1.02787     84 C - - _
          1.38629  1.38629  1.38629  1.38629
          0.02065  4.58343  4.58343  1.46634  0.26236  0.22932  1.58510
     75   1.60602  1.94484  1.00455  1.23754     85 g - - _
          1.38629  1.38629  1.38629  1.38629
          0.02703  4.65023  4.06794  1.46634  0.26236  1.09861  0.40547
     76   1.58624  1.21453  1.22250  1.58981     86 c - - _
          1.38629  1.38629  1.38629  1.38629
          0.02422  4.64264  4.24783  1.46634  0.26236  0.75011  0.63925
     77   1.12652  2.18603  2.00886  0.84551     87 u - - _
          1.38629  1.38629  1.38629  1.38629
          0.04148  4.64559  3.47303  1.46634  0.26236  0.85340  0.55507
     78   1.15943  1.53895  1.70400  1.23865     88 a - - _
          1.38629  1.38629  1.38629  1.38629
          0.01973  4.62868  4.62868  1.46634  0.26236  0.48190  0.96131
     79   2.51883  1.30787  2.64675  0.54789     89 U - - _
          1.38629  1.38629  1.38629  1.38629
          0.01930  4.65023  4.65023  1.46634  0.26236  1.09861  0.40547
     80   2.59597  3.40859  0.26265  2.09293     90 G - - _
          1.38629  1.38629  1.38629  1.38629
          0.08225  4.65023  2.66786  1.46634  0.26236  1.09861  0.40547
     81   2.40313  0.47348  2.13287  1.78238     91 C - - _
          1.38629  1.38629  1.38629  1.38629
          0.02478  4.58852  4.24730  1.46634  0.26236  0.24333  1.53255
     82   1.33495  2.38821  1.07815  1.18807     92 g - - _
          1.38629  1.38629  1.38629  1.38629
          0.01938  4.64633  4.64633  1.46634  0.26236  0.88451  0.53258
     83   1.80972  1.78328  1.13902  1.05532     93 u - - _
          1.38629  1.38629  1.38629  1.38629
          0.01930  4.65023  4.65023  1.46634  0.26236  1.09861  0.40547
     84   0.79272  2.12046  2.22058  1.14298     94 a - - _
          1.38629  1.38629  1.38629  1.38629
          0.01930  4.65023  4.65023  1.46634  0.26236  1.09861  0.40547
     85   0.87516  1.47991  1.64780  1.81357     95 a - - _
          1.38629  1.38629  1.38629  1.38629
          0.01930  4.65023  4.65023  1.46634  0.26236  1.09861  0.40547
     86   1.15135  1.87236  1.16137  1.52798     96 a - - _
          1.38629  1.38629  1.38629  1.38629
          0.01930  4.65023  4.65023  1.46634  0.26236  1.09861  0.40547
     87   1.40771  1.55631  1.10970  1.53839     97 g - - _
          1.38629  1.38629  1.38629  1.38629
          0.08333  4.65023  2.65365  1.46634  0.26236  1.09861  0.40547
     88   1.19584  1.85029  1.93117  0.92791     98 u - - _
          1.38629  1.38629  1.38629  1.38629
          0.02057  4.58746  4.58746  1.46634  0.26236  0.24028  1.54370
     89   1.40268  2.46431  2.81087  0.49619     99 U - - _
          1.38629  1.38629  1.38629  1.38629
          0.08934  4.65023  2.57822  1.46634  0.26236  1.09861  0.40547
     90   0.98635  1.81162  1.58582  1.35132    100 a - - _
          1.38629  1.38629  1.38629  1.38629
          0.03792  4.58157  3.61285  1.46634  0.26236  2.13014  0.12649
     91   1.17252  2.56049  0.89803  1.58098    101 g - - _
          1.38629  1.38629  1.38629  1.38629
          0.02101  4.56658  4.56658  1.46634  0.26236  0.19301  1.73995
     92   1.96388  1.49777  1.29178  1.01811    102 u - - _
          1.38629  1.38629  1.38629  1.38629
          0.09148  4.65023  2.55283  1.46634  0.26236  1.09861  0.40547
     93   2.02391  1.87480  1.52396  0.69991    103 u - - _
          1.38629  1.38629  1.38629  1.38629
          0.03844  4.57948  3.59536  1.46634  0.26236  0.21958  1.62383
     94   1.32379  1.22854  1.51718  1.50585    104 c - - _
          1.38629  1.38629  1.38629  1.38629
          0.56083  0.92261  3.44870  0.96251  0.48116  1.54233  0.24065
     95   1.29709  2.27534  1.14890  1.18115    108 g - - _
          1.38629  1.38629  1.38629  1.38629
          0.02007  4.61176  4.61176  1.46634  0.26236  1.93837  0.15541
     96   2.18639  1.43886  1.62640  0.79000    109 u - - >
          1.38629  1.38629  1.38629  1.38629
          0.02007  4.61176  4.61176  1.46634  0.26236  0.75299  0.63669
     97   2.07825  2.96321  0.25986  2.95572    110 G - - >
          1.38629  1.38629  1.38629  1.38629
          0.01962  4.63408  4.63408  1.46634  0.26236  1.54233  0.24065
     98   2.20471  0.72584  1.69990  1.50014    111 c - - >
          1.38629  1.38629  1.38629  1.38629
          0.04295  4.63408  3.43182  1.46634  0.26236  1.54233  0.24065
     99   2.00065  1.84551  0.65218  1.68256    112 G - - >
          1.38629  1.38629  1.38629  1.38629
          0.02008  4.61121  4.61121  1.46634  0.26236  0.74409  0.64467
    100   1.64422  1.77671  1.22725  1.06553    113 u - - >
          1.38629  1.38629  1.38629  1.38629
          0.01962  4.63408  4.63408  1.46634  0.26236  1.54233  0.24065
    101   1.68221  1.41777  1.38177  1.13740    114 u - - >
          1.38629  1.38629  1.38629  1.38629
          0.01962  4.63408  4.63408  1.46634  0.26236  1.54233  0.24065
    102   1.41069  1.50729  1.09131  1.61576    115 g - - >
          1.38629  1.38629  1.38629  1.38629
          0.03157  4.63408  3.84618  1.46634  0.26236  1.54233  0.24065
    103   1.41216  1.40221  1.46284  1.27743    116 u - - >
          1.38629  1.38629  1.38629  1.38629
          0.01985  4.62237  4.62237  1.46634  0.26236  0.98268  0.46890
    104   1.62966  1.72938  1.69880  0.81259    117 u - - -
          1.38629  1.38629  1.38629  1.38629
          0.37389  1.19656  4.63408  0.06309  2.79452  0.55821  0.84918
    105   2.02379  0.37924  3.39559  1.89747    119 C - - -
          1.38629  1.38629  1.38629  1.38629
          0.01930  4.65023  4.65023  1.46634  0.26236  1.09861  0.40547
    106   0.74897  1.58322  1.57033  2.17282    120 a - - -
          1.38629  1.38629  1.38629  1.38629
          0.01930  4.65023  4.65023  1.46634  0.26236  1.09861  0.40547
    107   4.50411  0.04018  4.92253  3.86137    121 C - - -
          1.38629  1.38629  1.38629  1.38629
          0.19454  4.65023  1.78838  1.46634  0.26236  1.09861  0.40547
    108   1.74563  0.71299  1.93212  1.65837    122 c - - >
          1.38629  1.38629  1.38629  1.38629
          0.02296  4.47864  4.47864  1.46634  0.26236  0.10825  2.27694
    109   1.95480  0.78653  1.82373  1.42063    123 c - - >
          1.38629  1.38629  1.38629  1.38629
          0.01930  4.65023  4.65023  1.46634  0.26236  1.09861  0.40547
    110   3.72604  0.20545  3.08671  2.15433    124 C - - >
          1.38629  1.38629  1.38629  1.38629
          0.01930  4.65023  4.65023  1.46634  0.26236  1.09861  0.40547
    111   4.29779  3.23585  4.19270  0.07046    125 U - - >
          1.38629  1.38629  1.38629  1.38629
          0.01930  4.65023  4.65023  1.46634  0.26236  1.09861  0.40547
    112   5.41787  4.83756  4.82026  0.02064    126 U - - >
          1.38629  1.38629  1.38629  1.38629
          0.01930  4.65023  4.65023  1.46634  0.26236  1.09861  0.40547
    113   0.25935  3.93401  1.69393  3.68556    127 A - - >
          1.38629  1.38629  1.38629  1.38629
          0.01930  4.65023  4.65023  1.46634  0.26236  1.09861  0.40547
    114   0.50534  2.90975  1.39920  2.34954    128 A - - >
          1.38629  1.38629  1.38629  1.38629
          0.01930  4.65023  4.65023  1.46634  0.26236  1.09861  0.40547
    115   2.01380  0.76064  1.65786  1.56732    129 c - - >
          1.38629  1.38629  1.38629  1.38629
          0.03800  4.65023  3.58528  1.46634  0.26236  1.09861  0.40547
    116   1.70101  1.38668  0.94502  1.72079    130 g - - >
          1.38629  1.38629  1.38629  1.38629
          0.01966  4.63189  4.63189  1.46634  0.26236  0.52443  0.89623
    117   2.06581  0.86655  1.28975  1.72854    131 c - - >
          1.38629  1.38629  1.38629  1.38629
          0.26487  1.49998  4.65023  0.08358  2.52340  1.09861  0.40547
    118   1.80040  2.27374  0.61735  1.64783    133 G - - -
          1.38629  1.38629  1.38629  1.38629
          0.01930  4.65023  4.65023  1.46634  0.26236  1.09861  0.40547
    119   2.74243  3.35162  0.33751  1.67656    134 G - - -
          1.38629  1.38629  1.38629  1.38629
          0.01930  4.65023  4.65023  1.46634  0.26236  1.09861  0.40547
    120   3.09233  0.38177  3.77253  1.39048    135 C - - -
          1.38629  1.38629  1.38629  1.38629
          0.01930  4.65023  4.65023  1.46634  0.26236  1.09861  0.40547
    121   3.84100  4.94386  0.03870  4.67078    136 G - - >
          1.38629  1.38629  1.38629  1.38629
          0.01930  4.65023  4.65023  1.46634  0.26236  1.09861  0.40547
    122   4.69068  3.74780  4.47606  0.04513    137 U - - >
          1.38629  1.38629  1.38629  1.38629
          0.01930  4.65023  4.65023  1.46634  0.26236  1.09861  0.40547
    123   4.70131  3.75001  4.48173  0.04491    138 U - - >
          1.38629  1.38629  1.38629  1.38629
          0.01930  4.65023  4.65023  1.46634  0.26236  1.09861  0.40547
    124   0.09483  4.52373  2.73410  4.22167    139 A - - >
          1.38629  1.38629  1.38629  1.38629
          0.01930  4.65023  4.65023  1.46634  0.26236  1.09861  0.40547
    125   1.73794  2.10266  0.94351  1.16243    140 g - - >
          1.38629  1.38629  1.38629  1.38629
          0.01930  4.65023  4.65023  1.46634  0.26236  1.09861  0.40547
    126   1.52281  1.76284  0.88507  1.62121    141 g - - >
          1.38629  1.38629  1.38629  1.38629
          0.01930  4.65023  4.65023  1.46634  0.26236  1.09861  0.40547
    127   1.88067  1.01450  1.64369  1.23216    142 c - - >
          1.38629  1.38629  1.38629  1.38629
          0.00970  4.64062        *  1.46634  0.26236  0.00000        *
//
INFERNAL1/a [1.1.2 | July 2016]
NAME     Pseudomonadales
STATES   255
NODES    66
CLEN     82
W        231
ALPH     RNA
RF       no
CONS     yes
MAP      yes
DATE     Wed Dec  2 14:04:47 2020
PBEGIN   0.05
PEND     0.05
WBETA    1e-07
QDBBETA1 1e-07
QDBBETA2 1e-15
N2OMEGA  1.52588e-05
N3OMEGA  1.52588e-05
ELSELF   -0.08926734
NSEQ     83
EFFN     23.548920
CKSUM    2961402572
NULL     0.000  0.000  0.000  0.000 
EFP7GF   -14.8544 0.71867
ECMLC    0.62060    -6.10606     2.49615     1600000      249852  0.004803
ECMGC    0.45393   -15.96602    -5.91779     1600000       38281  0.010449
ECMLI    0.54761    -6.14359     3.37360     1600000      220098  0.005452
ECMGI    0.47643    -9.83687    -0.48803     1600000       34390  0.011631
CM
                                             [ ROOT    0 ]      -      - - - - -
     S     0    -1 0     1     6     0     1   231   384 -10.849 -10.788  -0.006  -9.564  -9.844 -10.239 
    IL     1     1 2     1     6     6    33   232   385  -2.579  -2.842  -0.760  -4.497  -5.274  -4.934  0.000  0.000  0.000  0.000 
    IR     2     2 3     2     5     6    33   232   385  -2.408  -0.496  -5.920  -4.087  -5.193          0.000  0.000  0.000  0.000 
                                             [ MATP    1 ]      1    135 g c - -
    MP     3     2 3     7     6    10    39   231   384 -10.849 -10.788  -0.006  -9.564  -9.844 -10.239 -1.692 -0.395 -1.776  0.232 -1.990 -2.066  0.493 -1.695 -1.633  2.059 -2.047  1.425  0.319  0.724 -0.724 -1.568 
    ML     4     2 3     7     6     6    31   229   382  -6.250  -6.596  -1.310  -1.005  -6.446  -3.975  0.368 -0.385 -0.191  0.094 
    MR     5     2 3     7     6     6    30   228   381  -6.988  -5.717  -1.625  -5.695  -0.829  -3.908  0.368 -0.385 -0.191  0.094 
     D     6     2 3     7     6     3    26   223   376  -9.049  -7.747  -3.544  -4.226  -4.244  -0.319 
    IL     7     7 5     7     6     6    32   230   383  -2.579  -2.842  -0.760  -4.497  -5.274  -4.934  0.000  0.000  0.000  0.000 
    IR     8     8 6     8     5     6    32   230   383  -2.408  -0.496  -5.920  -4.087  -5.193          0.000  0.000  0.000  0.000 
                                             [ MATP    2 ]      2    134 c g - -
    MP     9     8 6    13     6    10    37   229   382 -10.849 -10.788  -0.006  -9.564  -9.844 -10.239 -2.506 -2.719 -2.703  0.159  0.860 -1.220  2.001 -2.099 -0.310 -0.027 -1.650 -1.408  1.107  0.083  0.977 -1.971 
    ML    10     8 6    13     6     6    30   227   380  -6.250  -6.596  -1.310  -1.005  -6.446  -3.975  0.368 -0.385 -0.191  0.094 
    MR    11     8 6    13     6     5    30   226   379  -6.988  -5.717  -1.625  -5.695  -0.829  -3.908  0.368 -0.385 -0.191  0.094 
     D    12     8 6    13     6     3    25   221   375  -9.049  -7.747  -3.544  -4.226  -4.244  -0.319 
    IL    13    13 5    13     6     6    32   228   381  -2.579  -2.842  -0.760  -4.497  -5.274  -4.934  0.000  0.000  0.000  0.000 
    IR    14    14 6    14     5     6    32   228   381  -2.408  -0.496  -5.920  -4.087  -5.193          0.000  0.000  0.000  0.000 
                                             [ MATP    3 ]      3    133 C G - -
    MP    15    14 6    19     6    10    36   227   380 -10.849 -10.788  -0.006  -9.564  -9.844 -10.239 -5.412 -5.398  0.680  0.250 -1.090 -6.075  3.373 -0.468 -5.378 -1.537 -5.834 -3.400 -0.685 -5.617 -2.150 -2.012 
    ML    16    14 6    19     6     5    30   225   378  -6.250  -6.596  -1.310  -1.005  -6.446  -3.975  0.368 -0.385 -0.191  0.094 
    MR    17    14 6    19     6     5    29   224   378  -6.988  -5.717  -1.625  -5.695  -0.829  -3.908  0.368 -0.385 -0.191  0.094 
     D    18    14 6    19     6     3    25   220   373  -9.049  -7.747  -3.544  -4.226  -4.244  -0.319 
    IL    19    19 5    19     6     6    31   226   379  -2.579  -2.842  -0.760  -4.497  -5.274  -4.934  0.000  0.000  0.000  0.000 
    IR    20    20 6    20     5     6    31   226   379  -2.408  -0.496  -5.920  -4.087  -5.193          0.000  0.000  0.000  0.000 
                                             [ MATP    4 ]      4    132 U A - -
    MP    21    20 6    25     6     9    34   225   378 -10.849 -10.788  -0.006  -9.564  -9.844 -10.239 -7.960 -8.222 -7.289 -4.473 -1.381 -7.435 -1.363 -6.559 -7.359 -4.441 -7.513 -6.617  3.864 -7.762 -0.986 -5.744 
    ML    22    20 6    25     6     5    29   223   376  -6.250  -6.596  -1.310  -1.005  -6.446  -3.975  0.368 -0.385 -0.191  0.094 
    MR    23    20 6    25     6     5    29   223   376  -6.988  -5.717  -1.625  -5.695  -0.829  -3.908  0.368 -0.385 -0.191  0.094 
     D    24    20 6    25     6     3    25   218   372  -9.049  -7.747  -3.544  -4.226  -4.244  -0.319 
    IL    25    25 5    25     6     6    30   224   377  -2.579  -2.842  -0.760  -4.497  -5.274  -4.934  0.000  0.000  0.000  0.000 
    IR    26    26 6    26     5     6    31   224   377  -2.408  -0.496  -5.920  -4.087  -5.193          0.000  0.000  0.000  0.000 
                                             [ MATP    5 ]      5    131 A U - -
    MP    27    26 6    31     6     9    32   223   376 -10.849 -10.788  -0.006  -9.564  -9.844 -10.239 -8.486 -7.287 -6.030  3.980 -9.986 -10.813 -5.958 -5.876 -8.296 -3.936 -8.872 -4.331 -6.129 -9.753 -7.735 -5.740 
    ML    28    26 6    31     6     5    28   221   374  -6.250  -6.596  -1.310  -1.005  -6.446  -3.975  0.368 -0.385 -0.191  0.094 
    MR    29    26 6    31     6     5    28   221   374  -6.988  -5.717  -1.625  -5.695  -0.829  -3.908  0.368 -0.385 -0.191  0.094 
     D    30    26 6    31     6     3    24   217   370  -9.049  -7.747  -3.544  -4.226  -4.244  -0.319 
    IL    31    31 5    31     6     6    30   222   375  -2.579  -2.842  -0.760  -4.497  -5.274  -4.934  0.000  0.000  0.000  0.000 
    IR    32    32 6    32     5     6    30   222   375  -2.408  -0.496  -5.920  -4.087  -5.193          0.000  0.000  0.000  0.000 
                                             [ MATP    6 ]      6    130 A U - -
    MP    33    32 6    37     6     9    30   221   374 -10.849 -10.788  -0.006  -9.564  -9.844 -10.239 -8.486 -7.287 -6.030  3.980 -9.986 -10.813 -5.958 -5.876 -8.296 -3.936 -8.872 -4.331 -6.129 -9.753 -7.735 -5.740 
    ML    34    32 6    37     6     5    27   219   373  -6.250  -6.596  -1.310  -1.005  -6.446  -3.975  0.368 -0.385 -0.191  0.094 
    MR    35    32 6    37     6     5    26   219   372  -6.988  -5.717  -1.625  -5.695  -0.829  -3.908  0.368 -0.385 -0.191  0.094 
     D    36    32 6    37     6     3    24   216   369  -9.049  -7.747  -3.544  -4.226  -4.244  -0.319 
    IL    37    37 5    37     6     5    28   220   373  -2.579  -2.842  -0.760  -4.497  -5.274  -4.934  0.000  0.000  0.000  0.000 
    IR    38    38 6    38     5     5    28   220   373  -2.408  -0.496  -5.920  -4.087  -5.193          0.000  0.000  0.000  0.000 
                                             [ MATP    7 ]      7    129 C G - -
    MP    39    38 6    43     4     8    28   219   372  -9.784  -9.991  -0.007  -8.405                 -9.775 -10.001 -7.900 -6.389 -6.184 -7.608  3.987 -8.516 -9.337 -6.351 -7.645 -8.422 -4.338 -9.712 -5.315 -8.136 
    ML    40    38 6    43     4     4    26   218   371  -3.758  -3.940  -0.507  -2.670                  0.368 -0.385 -0.191  0.094 
    MR    41    38 6    43     4     4    25   217   370  -4.809  -3.838  -1.706  -0.766                  0.368 -0.385 -0.191  0.094 
     D    42    38 6    43     4     2    24   216   369  -4.568  -4.250  -2.265  -0.520                 
    IL    43    43 5    43     4     5    27   219   372  -1.686  -2.369  -1.117  -4.855                  0.000  0.000  0.000  0.000 
    IR    44    44 6    44     3     5    27   219   372  -1.442  -0.798  -4.142                          0.000  0.000  0.000  0.000 
                                             [ MATL    8 ]      8      - A - - -
    ML    45    44 6    47     3     6    26   217   370 -10.709  -0.003  -9.363                          1.756 -1.715 -4.028 -1.968 
     D    46    44 6    47     3     2    23   215   368  -6.174  -1.687  -0.566                         
    IL    47    47 3    47     3     5    26   218   371  -1.442  -0.798  -4.142                          0.000  0.000  0.000  0.000 
                                             [ MATL    9 ]      9      - A - - -
    ML    48    47 3    50     3     6    25   216   369 -10.709  -0.003  -9.363                          1.838 -2.090 -4.216 -2.887 
     D    49    47 3    50     3     2    22   214   367  -6.174  -1.687  -0.566                         
    IL    50    50 3    50     3     4    25   217   370  -1.442  -0.798  -4.142                          0.000  0.000  0.000  0.000 
                                             [ MATL   10 ]     10      - g - - -
    ML    51    50 3    53     3     5    25   215   368 -10.709  -0.003  -9.363                         -0.863 -1.186  0.814  0.325 
     D    52    50 3    53     3     2    22   213   366  -6.174  -1.687  -0.566                         
    IL    53    53 3    53     3     4    25   216   369  -1.442  -0.798  -4.142                          0.000  0.000  0.000  0.000 
                                             [ MATL   11 ]     11      - U - - -
    ML    54    53 3    56     3     4    24   214   367 -10.709  -0.003  -9.363                         -2.250 -1.846 -0.225  1.409 
     D    55    53 3    56     3     2    22   212   365  -6.174  -1.687  -0.566                         
    IL    56    56 3    56     3     4    24   215   368  -1.442  -0.798  -4.142                          0.000  0.000  0.000  0.000 
                                             [ MATL   12 ]     12      - C - - -
    ML    57    56 3    59     3     3    23   213   366  -4.391  -0.292  -2.881                         -2.823  1.631 -0.876 -2.204 
     D    58    56 3    59     3     1    21   212   365  -5.620  -0.734  -1.403                         
    IL    59    59 3    59     3     3    23   213   367  -2.907  -0.254  -5.146                          0.000  0.000  0.000  0.000 
                                             [ MATR   13 ]      -    128 - C - -
    MR    60    59 3    62     3     2    22   212   365 -10.809  -0.063  -4.564                         -5.205  1.922 -5.699 -2.610 
     D    61    59 3    62     3     1    21   211   364  -9.403  -0.124  -3.633                         
    IR    62    62 3    62     3     2    22   213   366  -1.925  -0.554  -4.164                          0.000  0.000  0.000  0.000 
                                             [ MATR   14 ]      -    127 - g - -
    MR    63    62 3    65     3     3    21   211   364 -10.965  -0.003  -9.283                          0.251 -0.625  0.632 -0.707 
     D    64    62 3    65     3     0    19   210   363  -7.900  -0.382  -2.130                         
    IR    65    65 3    65     3     2    21   212   365  -1.925  -0.554  -4.164                          0.000  0.000  0.000  0.000 
                                             [ MATR   15 ]      -    126 - G - -
    MR    66    65 3    68     3     2    20   210   363 -11.016  -0.040  -5.206                          0.744 -4.177  1.081 -2.690 
     D    67    65 3    68     3     0    18   209   362  -6.390  -1.568  -0.620                         
    IR    68    68 3    68     3     2    20   211   364  -1.925  -0.554  -4.164                          0.000  0.000  0.000  0.000 
                                             [ MATR   16 ]      -    125 - A - -
    MR    69    68 3    71     3     1    19   209   362 -10.979  -0.278  -2.517                          1.194 -0.975 -0.518 -0.986 
     D    70    68 3    71     3     0    17   208   361  -7.621  -0.479  -1.851                         
    IR    71    71 3    71     3     1    20   210   363  -1.925  -0.554  -4.164                          0.000  0.000  0.000  0.000 
                                             [ MATR   17 ]      -    124 - C - -
    MR    72    71 3    74     3     1    20   209   362 -10.750  -0.004  -9.068                         -2.396  1.226 -2.794  0.408 
     D    73    71 3    74     3     0    15   207   361  -9.697  -0.100  -3.927                         
    IR    74    74 3    74     3     1    16   209   362  -1.925  -0.554  -4.164                          0.000  0.000  0.000  0.000 
                                             [ MATR   18 ]      -    123 - U - -
    MR    75    74 3    77     5     1    19   208   361  -9.672  -0.006  -9.488  -9.700 -10.592         -1.982 -0.385 -0.997  1.310 
     D    76    74 3    77     5     0    10   205   358  -5.352  -0.707  -2.978  -4.409  -2.404         
    IR    77    77 3    77     5     1    14   207   361  -2.408  -0.496  -5.920  -4.087  -5.193          0.000  0.000  0.000  0.000 
                                             [ MATP   19 ]     14    122 G C - -
    MP    78    77 3    82     6     2    18   207   360 -10.849 -10.788  -0.006  -9.564  -9.844 -10.239 -4.999 -3.653 -4.823  0.857 -5.916 -0.548  0.485 -5.503 -5.251  3.299 -1.137 -0.547 -0.559 -4.680 -3.016 -3.791 
    ML    79    77 3    82     6     1    12   204   358  -6.250  -6.596  -1.310  -1.005  -6.446  -3.975  0.368 -0.385 -0.191  0.094 
    MR    80    77 3    82     6     1    11   204   357  -6.988  -5.717  -1.625  -5.695  -0.829  -3.908  0.368 -0.385 -0.191  0.094 
     D    81    77 3    82     6     0     8   201   354  -9.049  -7.747  -3.544  -4.226  -4.244  -0.319 
    IL    82    82 5    82     6     1    13   206   359  -2.579  -2.842  -0.760  -4.497  -5.274  -4.934  0.000  0.000  0.000  0.000 
    IR    83    83 6    83     5     1    14   205   359  -2.408  -0.496  -5.920  -4.087  -5.193          0.000  0.000  0.000  0.000 
                                             [ MATP   20 ]     15    121 u a - -
    MP    84    83 6    88     6     2    16   205   358 -10.849 -10.788  -0.006  -9.564  -9.844 -10.239 -4.299 -4.275 -0.715  1.060 -0.955 -5.255  2.251 -4.318 -4.377 -0.006 -4.920 -2.287  2.558 -4.569 -0.899 -3.322 
    ML    85    83 6    88     6     1    12   203   356  -6.250  -6.596  -1.310  -1.005  -6.446  -3.975  0.368 -0.385 -0.191  0.094 
    MR    86    83 6    88     6     1    10   202   355  -6.988  -5.717  -1.625  -5.695  -0.829  -3.908  0.368 -0.385 -0.191  0.094 
     D    87    83 6    88     6     0     8   200   353  -9.049  -7.747  -3.544  -4.226  -4.244  -0.319 
    IL    88    88 5    88     6     1    13   204   357  -2.579  -2.842  -0.760  -4.497  -5.274  -4.934  0.000  0.000  0.000  0.000 
    IR    89    89 6    89     5     1    13   204   357  -2.408  -0.496  -5.920  -4.087  -5.193          0.000  0.000  0.000  0.000 
                                             [ MATP   21 ]     16    120 U A - -
    MP    90    89 6    94     4     2    15   203   356  -9.784  -9.991  -0.007  -8.405                 -9.226 -9.369 -3.693 -5.715 -4.049 -8.838 -2.844 -7.983 -8.506 -5.648 -8.902 -7.723  3.938 -8.838 -3.216 -2.155 
    ML    91    89 6    94     4     1    11   201   355  -3.758  -3.940  -0.507  -2.670                  0.368 -0.385 -0.191  0.094 
    MR    92    89 6    94     4     1     9   200   353  -4.809  -3.838  -1.706  -0.766                  0.368 -0.385 -0.191  0.094 
     D    93    89 6    94     4     0     8   199   352  -4.568  -4.250  -2.265  -0.520                 
    IL    94    94 5    94     4     1    12   202   355  -1.686  -2.369  -1.117  -4.855                  0.000  0.000  0.000  0.000 
    IR    95    95 6    95     3     1    12   202   355  -1.442  -0.798  -4.142                          0.000  0.000  0.000  0.000 
                                             [ MATL   22 ]     17      - C - - -
    ML    96    95 6    98     5     1    13   201   354  -9.672  -0.006  -9.488  -9.700 -10.592         -3.891  1.617 -0.652 -2.124 
     D    97    95 6    98     5     0     7   198   351  -4.959  -0.803  -4.221  -2.596  -2.508         
    IL    98    98 3    98     5     1    10   200   354  -2.408  -0.496  -4.087  -5.920  -5.193          0.000  0.000  0.000  0.000 
                                             [ MATP   23 ]     18    119 a u - -
    MP    99    98 3   103     6     2    12   200   353 -10.849 -10.788  -0.006  -9.564  -9.844 -10.239 -1.386 -3.050 -0.709  2.762 -3.013 -3.934  1.624 -1.250 -3.150  0.793 -3.714 -1.586  0.483 -3.225 -1.164 -2.310 
    ML   100    98 3   103     6     1     8   197   350  -6.250  -6.596  -1.310  -1.005  -6.446  -3.975  0.368 -0.385 -0.191  0.094 
    MR   101    98 3   103     6     1     8   196   349  -6.988  -5.717  -1.625  -5.695  -0.829  -3.908  0.368 -0.385 -0.191  0.094 
     D   102    98 3   103     6     0     5   191   344  -9.049  -7.747  -3.544  -4.226  -4.244  -0.319 
    IL   103   103 5   103     6     1     9   199   352  -2.579  -2.842  -0.760  -4.497  -5.274  -4.934  0.000  0.000  0.000  0.000 
    IR   104   104 6   104     5     1    10   198   351  -2.408  -0.496  -5.920  -4.087  -5.193          0.000  0.000  0.000  0.000 
                                             [ MATP   24 ]     19    118 A U - -
    MP   105   104 6   109     6     2    10   198   351 -10.849 -10.788  -0.006  -9.564  -9.844 -10.239 -9.337 -4.825 -4.590  3.978 -10.744 -11.160 -7.282 -5.763 -9.224 -4.905 -9.717 -5.046 -7.306 -4.505 -8.863 -5.803 
    ML   106   104 6   109     6     1     8   195   348  -6.250  -6.596  -1.310  -1.005  -6.446  -3.975  0.368 -0.385 -0.191  0.094 
    MR   107   104 6   109     6     1     7   193   347  -6.988  -5.717  -1.625  -5.695  -0.829  -3.908  0.368 -0.385 -0.191  0.094 
     D   108   104 6   109     6     0     5   189   342  -9.049  -7.747  -3.544  -4.226  -4.244  -0.319 
    IL   109   109 5   109     6     1     8   197   350  -2.579  -2.842  -0.760  -4.497  -5.274  -4.934  0.000  0.000  0.000  0.000 
    IR   110   110 6   110     5     1     8   196   349  -2.408  -0.496  -5.920  -4.087  -5.193          0.000  0.000  0.000  0.000 
                                             [ MATP   25 ]     20    117 G C - -
    MP   111   110 6   115     4     2     8   196   349  -9.784  -9.991  -0.007  -8.405                 -4.929  0.755 -4.770  0.518 -5.811 -2.455  0.493 -5.439 -5.186  3.164 -1.756 -0.544 -1.250 -4.637 -2.973 -0.684 
    ML   112   110 6   115     4     1     7   194   347  -3.758  -3.940  -0.507  -2.670                  0.368 -0.385 -0.191  0.094 
    MR   113   110 6   115     4     1     6   190   343  -4.809  -3.838  -1.706  -0.766                  0.368 -0.385 -0.191  0.094 
     D   114   110 6   115     4     0     5   188   341  -4.568  -4.250  -2.265  -0.520                 
    IL   115   115 5   115     4     1     7   195   348  -1.686  -2.369  -1.117  -4.855                  0.000  0.000  0.000  0.000 
    IR   116   116 6   116     3     1     7   195   348  -1.442  -0.798  -4.142                          0.000  0.000  0.000  0.000 
                                             [ MATL   26 ]     21      - C - - -
    ML   117   116 6   119     3     1     6   194   347  -1.451  -2.344  -1.193                         -1.199  1.024 -0.743 -0.100 
     D   118   116 6   119     3     0     4   183   335  -6.174  -1.687  -0.566                         
    IL   119   119 3   119     3     1    11   199   353  -0.209  -2.904  -9.691                          0.000  0.000  0.000  0.000 
                                             [ MATL   27 ]     39      - G - - -
    ML   120   119 3   122     3     1     8   185   337  -0.360  -2.195  -8.537                         -1.277 -1.994  1.604 -1.755 
     D   121   119 3   122     3     0     4   180   332  -5.178  -0.330  -2.500                         
    IL   122   122 3   122     3     1     8   184   337  -0.500  -1.783  -8.850                          0.000  0.000  0.000  0.000 
                                             [ MATL   28 ]     44      - c - - -
    ML   123   122 3   125     3     1     7   180   333 -10.605  -0.021  -6.165                         -1.703  0.915  0.156 -0.527 
     D   124   122 3   125     3     0     3   176   329  -8.573  -4.086  -0.092                         
    IL   125   125 3   125     3     1     6   181   333  -1.442  -0.798  -4.142                          0.000  0.000  0.000  0.000 
                                             [ MATL   29 ]     45      - G - - -
    ML   126   125 3   128     3     1     6   179   332 -10.588  -0.080  -4.224                         -1.872 -2.089  1.392 -0.206 
     D   127   125 3   128     3     0     3   176   328  -8.755  -4.268  -0.080                         
    IL   128   128 3   128     3     1     6   180   333  -1.442  -0.798  -4.142                          0.000  0.000  0.000  0.000 
                                             [ MATL   30 ]     46      - u - - -
    ML   129   128 3   131     3     1     6   179   331 -10.511  -0.004  -9.165                         -0.439  0.253 -0.422  0.406 
     D   130   128 3   131     3     0     3   176   328  -9.334  -4.847  -0.053                         
    IL   131   131 3   131     3     1     5   179   332  -1.442  -0.798  -4.142                          0.000  0.000  0.000  0.000 
                                             [ MATL   31 ]     47      - U - - -
    ML   132   131 3   134     3     1     5   178   330 -10.511  -0.024  -5.984                         -1.229 -0.768 -0.978  1.310 
     D   133   131 3   134     3     0     3   175   328  -9.334  -4.847  -0.053                         
    IL   134   134 3   134     3     1     5   178   331  -1.442  -0.798  -4.142                          0.000  0.000  0.000  0.000 
                                             [ MATL   32 ]     48      - c - - -
    ML   135   134 3   137     3     1     4   177   329 -10.801  -0.003  -9.118                         -0.720  0.726 -0.777  0.207 
     D   136   134 3   137     3     0     3   175   328  -8.274  -0.094  -4.057                         
    IL   137   137 3   137     3     1     4   177   329  -1.925  -0.554  -4.164                          0.000  0.000  0.000  0.000 
                                             [ MATR   33 ]      -    116 - G - -
    MR   138   137 3   140     2     1     3   176   328  -1.617  -0.569                                 -2.580  0.707  1.030 -2.659 
     D   139   137 3   140     2     0     2   169   321  -4.432  -0.068                                 
    IR   140   140 3   140     2     1     4   181   334  -0.219  -2.826                                  0.000  0.000  0.000  0.000 
                                             [ BIF    34 ]      -      - - - - -
     B   141   140 3   142   165     0     2   168   320                                                 
                                             [ BEGL   35 ]      -      - - - - -
     S   142   141 1   143     4     0     0    18    37  -0.197  -5.737  -4.455  -3.980                 
                                             [ MATP   36 ]     49     55 g c - -
    MP   143   142 1   147     6     2     2    18    37 -10.678 -10.617  -0.007  -9.394  -9.674 -10.069 -2.363 -0.696 -2.561  0.827 -0.082 -0.415  1.484 -2.912 -1.364  1.646 -0.405 -1.269  0.606 -2.702  0.982 -1.832 
    ML   144   142 1   147     6     1     1    20    38  -7.002  -7.348  -2.062  -0.510  -7.198  -4.727  1.172 -1.064 -0.810 -0.519 
    MR   145   142 1   147     6     1     1    19    37  -8.319  -7.048  -0.451  -7.027  -2.160  -5.240 -1.042  1.364 -1.831 -0.602 
     D   146   142 1   147     6     0     0    17    35 -11.125  -9.823  -5.620  -6.302  -6.320  -0.070 
    IL   147   147 5   147     6     1     1    19    38  -2.579  -2.842  -0.760  -4.497  -5.274  -4.934  0.000  0.000  0.000  0.000 
    IR   148   148 6   148     5     1     1    19    37  -2.408  -0.496  -5.920  -4.087  -5.193          0.000  0.000  0.000  0.000 
                                             [ MATP   37 ]     50     54 c g - -
    MP   149   148 6   153     4     2     2    16    35  -9.650  -9.857  -0.008  -8.271                 -2.431  0.882 -2.628  0.877 -1.643 -1.585  2.173 -2.975 -1.413  1.110 -3.268 -0.654  1.010 -2.769 -0.754 -0.608 
    ML   150   148 6   153     4     1     1    19    37  -4.352  -4.535  -0.315  -3.264                 -0.326 -0.582 -0.961  1.015 
    MR   151   148 6   153     4     1     1    19    37  -4.809  -3.838  -1.706  -0.766                  0.368 -0.385 -0.191  0.094 
     D   152   148 6   153     4     0     0    17    35  -6.571  -6.252  -4.268  -0.113                 
    IL   153   153 5   153     4     1     1    21    39  -1.686  -2.369  -1.117  -4.855                  0.000  0.000  0.000  0.000 
    IR   154   154 6   154     3     1     1    20    38  -1.442  -0.798  -4.142                          0.000  0.000  0.000  0.000 
                                             [ MATL   38 ]     51      - U - - -
    ML   155   154 6   157     3     1     1    13    31 -10.605  -0.003  -9.260                         -0.314 -0.677 -1.399  1.131 
     D   156   154 6   157     3     0     0    13    31  -8.573  -4.086  -0.092                         
    IL   157   157 3   157     3     1     1    19    37  -1.442  -0.798  -4.142                          0.000  0.000  0.000  0.000 
                                             [ MATL   39 ]     52      - u - - -
    ML   158   157 3   160     3     1     1    11    30 -10.605  -0.003  -9.260                         -1.070 -0.848  0.137  0.902 
     D   159   157 3   160     3     0     0    12    30  -8.573  -4.086  -0.092                         
    IL   160   160 3   160     3     1     1    18    36  -1.442  -0.798  -4.142                          0.000  0.000  0.000  0.000 
                                             [ MATL   40 ]     53      - c - - -
    ML   161   160 3   163     2     1     1     1     1       *   0.000                                 -0.454  0.970 -1.304 -0.141 
     D   162   160 3   163     2     0     0     0     0       *   0.000                                 
    IL   163   163 3   163     2     1     1    13    28  -1.823  -0.479                                  0.000  0.000  0.000  0.000 
                                             [ END    41 ]      -      - - - - -
     E   164   163 3    -1     0     0     0     0     0                                                 
                                             [ BEGR   42 ]      -      - - - - -
     S   165   141 1   166     3     0     0   161   313 -10.709  -0.155  -3.301                         
    IL   166   166 2   166     3     1     1   163   315  -1.442  -0.798  -4.142                          0.000  0.000  0.000  0.000 
                                             [ MATL   43 ]     56      - c - - -
    ML   167   166 2   169     3     1     2   161   314 -10.557  -0.003  -9.211                         -0.863  0.518 -0.296  0.267 
     D   168   166 2   169     3     0     0   158   311  -9.020  -1.691  -0.539                         
    IL   169   169 3   169     3     1     1   162   314  -1.442  -0.798  -4.142                          0.000  0.000  0.000  0.000 
                                             [ MATL   44 ]     57      - c - - -
    ML   170   169 3   172     3     1     1   160   313 -10.605  -0.108  -3.801                         -1.079  0.973  0.144 -1.124 
     D   171   169 3   172     3     0     0   157   309  -8.573  -4.086  -0.092                         
    IL   172   172 3   172     3     1     1   161   313  -1.442  -0.798  -4.142                          0.000  0.000  0.000  0.000 
                                             [ MATL   45 ]     58      - c - - -
    ML   173   172 3   175     3     1     1   160   312 -10.501  -0.571  -1.616                          0.362  0.513 -0.610 -0.663 
     D   174   172 3   175     3     0     0   157   309  -9.394  -4.907  -0.051                         
    IL   175   175 3   175     3     1     1   161   313  -1.442  -0.798  -4.142                          0.000  0.000  0.000  0.000 
                                             [ MATL   46 ]     59      - u - - -
    ML   176   175 3   178     3     1     2   159   312  -9.935  -0.005  -8.589                         -0.097  0.245 -2.316  0.748 
     D   177   175 3   178     3     0     0   157   309 -10.914  -2.491  -0.284                         
    IL   178   178 3   178     3     1     1   160   312  -1.442  -0.798  -4.142                          0.000  0.000  0.000  0.000 
                                             [ MATL   47 ]     60      - g - - -
    ML   179   178 3   181     3     1     2   158   311 -10.102  -0.005  -8.756                         -0.411 -0.704  0.482  0.307 
     D   180   178 3   181     3     0     0   156   309 -10.652  -0.797  -1.239                         
    IL   181   181 3   181     3     1     1   159   311  -1.442  -0.798  -4.142                          0.000  0.000  0.000  0.000 
                                             [ MATL   48 ]     61      - c - - -
    ML   182   181 3   184     3     1     2   157   310 -10.489  -0.004  -9.143                         -1.809  0.777  0.098 -0.104 
     D   183   181 3   184     3     0     0   155   307  -9.462  -4.975  -0.049                         
    IL   184   184 3   184     3     1     1   158   310  -1.442  -0.798  -4.142                          0.000  0.000  0.000  0.000 
                                             [ MATL   49 ]     62      - U - - -
    ML   185   184 3   187     3     1     1   156   309 -10.489  -0.333  -2.285                         -1.374 -0.156 -0.611  1.044 
     D   186   184 3   187     3     0     0   155   307  -9.462  -1.774  -0.502                         
    IL   187   187 3   187     3     1     1   157   309  -1.442  -0.798  -4.142                          0.000  0.000  0.000  0.000 
                                             [ MATL   50 ]     63      - g - - -
    ML   188   187 3   190     3     1     1   155   308 -10.245  -0.362  -2.178                         -0.855  0.178  0.566 -0.259 
     D   189   187 3   190     3     0     0   154   307 -10.347  -0.464  -1.866                         
    IL   190   190 3   190     3     1     1   156   309  -1.442  -0.798  -4.142                          0.000  0.000  0.000  0.000 
                                             [ MATL   51 ]     64      - g - - -
    ML   191   190 3   193     5     1     1   155   307  -9.309  -0.008  -9.124  -9.336 -10.228         -0.629 -0.630  0.741  0.050 
     D   192   190 3   193     5     0     0   152   305  -8.119  -1.585  -7.380  -0.650  -5.668         
    IL   193   193 3   193     5     1     1   155   307  -2.408  -0.496  -4.087  -5.920  -5.193          0.000  0.000  0.000  0.000 
                                             [ MATP   52 ]     65    106 g c - -
    MP   194   193 3   198     6     2     2   154   306 -10.646 -10.586  -0.032  -5.781  -9.642 -10.037 -4.154 -0.504 -4.134  0.166 -4.698 -2.192  0.327 -4.678  0.821  2.983 -4.800 -1.131 -0.772  0.079 -2.353 -0.975 
    ML   195   193 3   198     6     1     1   152   305  -6.250  -6.596  -1.310  -1.005  -6.446  -3.975  0.368 -0.385 -0.191  0.094 
    MR   196   193 3   198     6     1     1   152   304  -9.584  -8.313  -1.460  -2.317  -1.474  -3.810 -1.099  1.121 -0.331 -0.830 
     D   197   193 3   198     6     0     0   149   301  -9.049  -7.747  -3.544  -4.226  -4.244  -0.319 
    IL   198   198 5   198     6     1     1   153   305  -2.579  -2.842  -0.760  -4.497  -5.274  -4.934  0.000  0.000  0.000  0.000 
    IR   199   199 6   199     5     1     1   153   305  -2.408  -0.496  -5.920  -4.087  -5.193          0.000  0.000  0.000  0.000 
                                             [ MATP   53 ]     66    105 g c - -
    MP   200   199 6   204     4     2     2   152   304  -9.602  -9.809  -0.121  -3.684                 -4.052 -3.414 -4.090 -0.023 -0.639 -0.230 -0.556 -4.569  1.054  2.996 -1.358 -1.335 -0.777 -0.236 -2.281 -3.210 
    ML   201   199 6   204     4     1     1   151   304  -5.082  -5.264  -0.182  -3.994                 -0.294  0.532 -0.228 -0.176 
    MR   202   199 6   204     4     1     1   149   301  -6.325  -5.354  -3.222  -0.225                 -1.120  1.402 -1.914 -0.664 
     D   203   199 6   204     4     0     0   148   300  -5.153  -4.834  -2.850  -0.325                 
    IL   204   204 5   204     4     1     1   152   304  -1.686  -2.369  -1.117  -4.855                  0.000  0.000  0.000  0.000 
    IR   205   205 6   205     3     1     1   152   304  -1.442  -0.798  -4.142                          0.000  0.000  0.000  0.000 
                                             [ MATL   54 ]     67      - a - - -
    ML   206   205 6   208     5     1     1   150   303  -9.481  -0.065  -9.296  -6.203  -5.184          0.748 -0.731  0.179 -0.771 
     D   207   205 6   208     5     0     0   147   300  -7.401  -0.937  -6.662  -5.037  -1.212         
    IL   208   208 3   208     5     1     1   150   303  -2.408  -0.496  -4.087  -5.920  -5.193          0.000  0.000  0.000  0.000 
                                             [ MATP   55 ]     68    104 C G - -
    MP   209   208 3   213     6     2     2   149   302 -10.728 -10.668  -0.007  -9.444  -9.724 -10.119 -5.746 -5.643 -5.639 -1.690 -0.874 -6.265  3.044  1.296 -5.595 -1.509 -6.015 -3.458  1.486 -5.894 -0.786 -1.024 
    ML   210   208 3   213     6     1     1   147   299  -6.250  -6.596  -1.310  -1.005  -6.446  -3.975  0.368 -0.385 -0.191  0.094 
    MR   211   208 3   213     6     1     1   146   298  -7.418  -6.147  -2.055  -6.125  -0.566  -4.339  0.018 -0.872  0.713 -0.318 
     D   212   208 3   213     6     0     0   144   296 -11.375 -10.074  -2.061  -6.553  -1.052  -1.909 
    IL   213   213 5   213     6     1     1   148   301  -2.579  -2.842  -0.760  -4.497  -5.274  -4.934  0.000  0.000  0.000  0.000 
    IR   214   214 6   214     5     1     1   148   301  -2.408  -0.496  -5.920  -4.087  -5.193          0.000  0.000  0.000  0.000 
                                             [ MATP   56 ]     69    103 g c - -
    MP   215   214 6   219     6     2     2   147   300 -10.759 -10.698  -0.018  -9.475  -6.800 -10.150 -2.446  0.393 -1.745  0.980 -2.641 -1.332  1.172 -2.996 -2.712  1.637 -2.326 -0.644  0.525 -1.145 -0.472  1.368 
    ML   216   214 6   219     6     1     1   144   297  -6.250  -6.596  -1.310  -1.005  -6.446  -3.975  0.368 -0.385 -0.191  0.094 
    MR   217   214 6   219     6     1     1   144   296  -8.554  -7.283  -3.192  -7.261  -0.230  -5.475 -0.131 -1.632  1.186 -1.030 
     D   218   214 6   219     6     0     0   137   289  -9.666  -8.365  -4.162  -4.844  -4.861  -0.200 
    IL   219   219 5   219     6     1     1   146   299  -2.579  -2.842  -0.760  -4.497  -5.274  -4.934  0.000  0.000  0.000  0.000 
    IR   220   220 6   220     5     1     1   146   299  -2.408  -0.496  -5.920  -4.087  -5.193          0.000  0.000  0.000  0.000 
                                             [ MATP   57 ]     70    102 g c - -
    MP   221   220 6   225     6     2     2   145   298 -10.748 -10.687  -0.007  -9.463  -9.743 -10.138 -2.405 -1.670 -2.603  0.251 -1.160 -2.022  1.074 -0.902  0.450  1.935 -3.244 -0.439  0.903 -0.462 -0.867  0.706 
    ML   222   220 6   225     6     1     1   142   294  -6.250  -6.596  -1.310  -1.005  -6.446  -3.975  0.368 -0.385 -0.191  0.094 
    MR   223   220 6   225     6     1     1   142   295  -8.686  -7.415  -0.546  -7.393  -1.834  -5.607  0.116  0.746 -1.253 -0.287 
     D   224   220 6   225     6     0     0   135   288  -9.666  -8.365  -4.162  -1.385  -4.861  -0.937 
    IL   225   225 5   225     6     1     1   144   296  -2.579  -2.842  -0.760  -4.497  -5.274  -4.934  0.000  0.000  0.000  0.000 
    IR   226   226 6   226     5     1     1   144   296  -2.408  -0.496  -5.920  -4.087  -5.193          0.000  0.000  0.000  0.000 
                                             [ MATP   58 ]     71    101 g c - -
    MP   227   226 6   231     6     2     2   143   296 -10.822 -10.761  -0.029  -9.537  -5.896 -10.212 -3.523  0.277 -3.626  0.378 -1.031  0.668  0.736 -0.533 -3.784  2.721 -4.277 -1.316 -0.421 -0.735 -1.849 -2.804 
    ML   228   226 6   231     6     1     1   139   291  -6.755  -7.101  -0.787  -1.510  -6.951  -4.481  0.002 -0.890  0.736 -0.334 
    MR   229   226 6   231     6     1     1   133   286  -7.418  -6.147  -2.055  -6.125  -1.259  -1.703 -0.090  0.512 -0.794  0.081 
     D   230   226 6   231     6     0     0   127   279  -9.049  -7.747  -3.544  -4.226  -4.244  -0.319 
    IL   231   231 5   231     6     1     1   142   294  -2.579  -2.842  -0.760  -4.497  -5.274  -4.934  0.000  0.000  0.000  0.000 
    IR   232   232 6   232     5     1     1   142   294  -2.408  -0.496  -5.920  -4.087  -5.193          0.000  0.000  0.000  0.000 
                                             [ MATP   59 ]     72    100 c g - -
    MP   233   232 6   237     4     2     2   142   294  -9.740  -1.086  -0.931  -8.361                 -2.460  0.001 -2.658  0.197  0.564 -1.468  2.250 -3.008 -1.746  0.754 -0.563 -0.895  0.915 -0.128 -0.915 -1.929 
    ML   234   232 6   237     4     1     1   127   279  -3.758  -3.940  -0.507  -2.670                  0.368 -0.385 -0.191  0.094 
    MR   235   232 6   237     4     1     1   122   274  -5.562  -4.591  -2.458  -0.405                 -0.326 -0.582 -0.961  1.015 
     D   236   232 6   237     4     0     0   120   273  -5.130  -4.811  -2.827  -0.331                 
    IL   237   237 5   237     4     1     1   137   289  -1.686  -2.369  -1.117  -4.855                  0.000  0.000  0.000  0.000 
    IR   238   238 6   238     3     1     1   146   298  -0.174  -3.145 -10.212                          0.000  0.000  0.000  0.000 
                                             [ MATL   60 ]     73      - u - - -
    ML   239   238 6   241     3     1     1   104   224 -10.665  -0.030  -5.665                         -0.253  0.098 -1.682  0.831 
     D   240   238 6   241     3     0     0   100   220  -7.677  -3.190  -0.175                         
    IL   241   241 3   241     3     1     1   104   224  -1.442  -0.798  -4.142                          0.000  0.000  0.000  0.000 
                                             [ MATL   61 ]     74      - A - - -
    ML   242   241 3   244     3     1     1   103   223 -10.639  -0.003  -9.293                          1.081 -1.031 -1.133 -0.091 
     D   243   241 3   244     3     0     0    99   219  -8.147  -0.617  -1.537                         
    IL   244   244 3   244     3     1     1   103   223  -1.442  -0.798  -4.142                          0.000  0.000  0.000  0.000 
                                             [ MATL   62 ]     75      - a - - -
    ML   245   244 3   247     3     1     1   102   222  -1.435  -0.687  -6.770                          0.918 -0.600 -1.102 -0.023 
     D   246   244 3   247     3     0     0    76   196  -6.920  -2.433  -0.310                         
    IL   247   247 3   247     3     1     1   107   227  -0.221  -2.826  -9.613                          0.000  0.000  0.000  0.000 
                                             [ MATL   63 ]     88      - a - - -
    ML   248   247 3   250     3     1     1    11    30 -10.682  -0.724  -1.344                          0.798  0.322 -1.195 -0.801 
     D   249   247 3   250     3     0     0    13    31  -7.274  -2.787  -0.237                         
    IL   250   250 3   250     3     1     1    18    36  -1.442  -0.798  -4.142                          0.000  0.000  0.000  0.000 
                                             [ MATL   64 ]     89      - g - - -
    ML   251   250 3   253     2     1     1     1     1       *   0.000                                  0.127 -0.376  0.414 -0.313 
     D   252   250 3   253     2     0     0     0     0       *   0.000                                 
    IL   253   253 3   253     2     1     1    13    28  -1.823  -0.479                                  0.000  0.000  0.000  0.000 
                                             [ END    65 ]      -      - - - - -
     E   254   253 3    -1     0     0     0     0     0                                                 
//
HMMER3/f [3.1b3 | July 2016]
NAME  Pseudomonadales
LENG  82
MAXL  247
ALPH  RNA
RF    no
MM    no
CONS  yes
CS    yes
MAP   yes
DATE  Wed Dec  2 14:04:47 2020
NSEQ  83
EFFN  72.419830
CKSUM 2961402572
STATS LOCAL MSV       -8.3763  0.71867
STATS LOCAL VITERBI   -9.6829  0.71867
STATS LOCAL FORWARD   -2.8819  0.71867
HMM          A        C        G        U   
            m->m     m->i     m->d     i->m     i->i     d->m     d->d
  COMPO   1.48045  1.26474  1.40936  1.40303
          1.38629  1.38629  1.38629  1.38629
          0.00330  6.40834  6.40834  1.46634  0.26236  0.00000        *
      1   2.06590  2.44644  0.54246  1.58290      1 G - - (
          1.38629  1.38629  1.38629  1.38629
          0.00330  6.40834  6.40834  1.46634  0.26236  1.09861  0.40547
      2   4.08322  0.66775  2.22581  1.01527      2 C - - (
          1.38629  1.38629  1.38629  1.38629
          0.00330  6.40834  6.40834  1.46634  0.26236  1.09861  0.40547
      3   1.69726  0.23457  6.05076  3.74857      3 C - - (
          1.38629  1.38629  1.38629  1.38629
          0.00330  6.40834  6.40834  1.46634  0.26236  1.09861  0.40547
      4   6.24878  3.15672  6.18865  0.04767      4 U - - (
          1.38629  1.38629  1.38629  1.38629
          0.00330  6.40834  6.40834  1.46634  0.26236  1.09861  0.40547
      5   0.00543  6.47499  6.07006  6.45939      5 A - - (
          1.38629  1.38629  1.38629  1.38629
          0.00330  6.40834  6.40834  1.46634  0.26236  1.09861  0.40547
      6   0.00547  6.46908  6.06556  6.45127      6 A - - (
          1.38629  1.38629  1.38629  1.38629
          0.00330  6.40834  6.40834  1.46634  0.26236  1.09861  0.40547
      7   7.20514  0.00260  7.24018  6.78088      7 C - - (
          1.38629  1.38629  1.38629  1.38629
          0.00330  6.40834  6.40834  1.46634  0.26236  1.09861  0.40547
      8   0.14555  2.61687  5.21453  2.86503      8 A - - -
          1.38629  1.38629  1.38629  1.38629
          0.00330  6.40834  6.40834  1.46634  0.26236  1.09861  0.40547
      9   0.09004  2.88251  5.31878  3.68054      9 A - - -
          1.38629  1.38629  1.38629  1.38629
          0.00330  6.40834  6.40834  1.46634  0.26236  1.09861  0.40547
     10   2.22255  2.32966  0.75146  1.13115     10 g - - -
          1.38629  1.38629  1.38629  1.38629
          0.00330  6.40834  6.40834  1.46634  0.26236  1.09861  0.40547
     11   3.55110  2.87869  1.45255  0.38401     11 U - - -
          1.38629  1.38629  1.38629  1.38629
          0.00330  6.40834  6.40834  1.46634  0.26236  1.09861  0.40547
     12   3.71010  0.23881  1.87062  3.38344     12 C - - -
          1.38629  1.38629  1.38629  1.38629
          0.05434  2.97125  6.40834  0.06312  2.79411  1.09861  0.40547
     13   2.33175  1.96191  0.32325  3.25736     14 G - - (
          1.38629  1.38629  1.38629  1.38629
          0.00330  6.40834  6.40834  1.46634  0.26236  1.09861  0.40547
     14   1.73067  1.07669  3.10462  0.82720     15 u - - (
          1.38629  1.38629  1.38629  1.38629
          0.00330  6.40834  6.40834  1.46634  0.26236  1.09861  0.40547
     15   3.88826  3.69177  6.17494  0.04865     16 U - - (
          1.38629  1.38629  1.38629  1.38629
          0.00330  6.40834  6.40834  1.46634  0.26236  1.09861  0.40547
     16   5.42072  0.25778  1.70525  3.19210     17 C - - -
          1.38629  1.38629  1.38629  1.38629
          0.00330  6.40834  6.40834  1.46634  0.26236  1.09861  0.40547
     17   0.46529  1.48845  2.38149  2.92043     18 A - - (
          1.38629  1.38629  1.38629  1.38629
          0.00330  6.40834  6.40834  1.46634  0.26236  1.09861  0.40547
     18   0.03932  6.51616  4.62543  3.60182     19 A - - (
          1.38629  1.38629  1.38629  1.38629
          0.00330  6.40834  6.40834  1.46634  0.26236  1.09861  0.40547
     19   1.63035  2.29861  0.44253  2.79146     20 G - - (
          1.38629  1.38629  1.38629  1.38629
          0.00330  6.40834  6.40834  1.46634  0.26236  1.09861  0.40547
     20   2.46944  0.60906  1.87839  1.52019     21 C - - ,
          1.38629  1.38629  1.38629  1.38629
          1.73424  0.96388  0.81632  2.08665  0.13251  1.09861  0.40547
     21   2.51812  2.91298  0.21445  2.84581     39 G - - ,
          1.38629  1.38629  1.38629  1.38629
          1.72408  0.20001  5.82779  1.29620  0.31961  0.18451  1.78089
     22   3.11636  0.68043  1.20244  1.90502     44 C - - ,
          1.38629  1.38629  1.38629  1.38629
          0.01652  6.33390  4.22600  1.46634  0.26236  3.84028  0.02172
     23   3.16892  3.02465  0.38692  1.46868     45 G - - ,
          1.38629  1.38629  1.38629  1.38629
          0.05945  6.32098  2.88389  1.46634  0.26236  3.98471  0.01877
     24   1.84496  1.14744  1.66334  1.09358     46 u - - ,
          1.38629  1.38629  1.38629  1.38629
          0.00381  6.26534  6.26534  1.46634  0.26236  4.42922  0.01200
     25   2.54054  1.96897  2.07827  0.42094     47 U - - ,
          1.38629  1.38629  1.38629  1.38629
          0.01868  6.26534  4.09789  1.46634  0.26236  4.42922  0.01200
     26   2.07658  0.80325  1.93708  1.26356     48 c - - ,
          1.38629  1.38629  1.38629  1.38629
          0.00387  6.25052  6.25052  1.46634  0.26236  1.74694  0.19153
     27   1.84078  1.17940  1.13702  1.54614     49 g - - <
          1.38629  1.38629  1.38629  1.38629
          0.00376  6.27899  6.27899  1.46634  0.26236  0.90197  0.52049
     28   1.34372  1.00125  1.65186  1.71472     50 c - - <
          1.38629  1.38629  1.38629  1.38629
          0.00356  6.33390  6.33390  1.46634  0.26236  3.84028  0.02172
     29   1.67855  1.90900  2.52868  0.53552     51 U - - _
          1.38629  1.38629  1.38629  1.38629
          0.00356  6.33390  6.33390  1.46634  0.26236  3.84028  0.02172
     30   2.49800  2.05857  1.21883  0.70413     52 u - - _
          1.38629  1.38629  1.38629  1.38629
          0.00356  6.33390  6.33390  1.46634  0.26236  3.84028  0.02172
     31   1.77777  0.63658  2.37548  1.56582     53 C - - _
          1.38629  1.38629  1.38629  1.38629
          0.02479  6.33390  3.78509  1.46634  0.26236  3.84028  0.02172
     32   1.88213  1.13780  1.04500  1.74001     54 g - - >
          1.38629  1.38629  1.38629  1.38629
          0.00363  6.31274  6.31274  1.46634  0.26236  4.06612  0.01729
     33   1.85498  0.99303  1.00847  2.22273     55 c - - >
          1.38629  1.38629  1.38629  1.38629
          0.01781  6.31274  4.14529  1.46634  0.26236  4.06612  0.01729
     34   2.25332  0.95483  1.54932  1.21174     56 c - - ,
          1.38629  1.38629  1.38629  1.38629
          0.00368  6.29862  6.29862  1.46634  0.26236  1.16888  0.37210
     35   2.37306  0.62676  1.22455  2.54348     57 C - - ,
          1.38629  1.38629  1.38629  1.38629
          0.07978  6.33390  2.59156  1.46634  0.26236  3.84028  0.02172
     36   1.12047  0.93545  1.82733  2.11509     58 c - - ,
          1.38629  1.38629  1.38629  1.38629
          0.42067  6.25796  1.07447  1.46634  0.26236  4.47432  0.01146
     37   1.48511  1.16318  4.10274  0.81080     59 u - - ,
          1.38629  1.38629  1.38629  1.38629
          0.00582  5.84310  5.84310  1.46634  0.26236  1.74547  0.19184
     38   1.86535  1.94167  0.94782  1.15802     60 g - - ,
          1.38629  1.38629  1.38629  1.38629
          0.00514  5.96644  5.96644  1.46634  0.26236  0.53665  0.87876
     39   3.44219  0.77558  1.23553  1.52838     61 c - - ,
          1.38629  1.38629  1.38629  1.38629
          0.00387  6.24923  6.24923  1.46634  0.26236  4.52473  0.01090
     40   2.82950  1.48035  1.78872  0.60473     62 U - - ,
          1.38629  1.38629  1.38629  1.38629
          0.24441  6.24923  1.53759  1.46634  0.26236  1.23173  0.34501
     41   2.31205  1.17961  0.90069  1.67530     63 g - - ,
          1.38629  1.38629  1.38629  1.38629
          0.26878  6.07144  1.45510  1.46634  0.26236  0.29826  1.35522
     42   2.04525  1.84596  0.78016  1.36867     64 g - - ,
          1.38629  1.38629  1.38629  1.38629
          0.00433  6.13821  6.13821  1.46634  0.26236  1.19177  0.36195
     43   2.45700  2.50245  0.36754  1.96620     65 G - - <
          1.38629  1.38629  1.38629  1.38629
          0.00395  6.22804  6.22804  1.46634  0.26236  0.51090  0.91617
     44   4.36439  1.87461  0.28021  2.54796     66 G - - <
          1.38629  1.38629  1.38629  1.38629
          0.07874  6.34147  2.60428  1.46634  0.26236  3.74370  0.02395
     45   0.81478  1.93496  1.20240  2.18602     67 a - - -
          1.38629  1.38629  1.38629  1.38629
          0.04664  6.26654  3.13100  1.46634  0.26236  0.68446  0.70191
     46   5.85069  0.26634  5.71189  1.47999     68 C - - <
          1.38629  1.38629  1.38629  1.38629
          0.00367  6.30194  6.30194  1.46634  0.26236  1.38343  0.28864
     47   1.42835  1.85689  1.30556  1.09926     69 u - - <
          1.38629  1.38629  1.38629  1.38629
          0.01370  6.32926  4.43796  1.46634  0.26236  3.89478  0.02056
     48   2.74040  1.64761  0.80252  1.22163     70 g - - <
          1.38629  1.38629  1.38629  1.38629
          0.00361  6.31917  6.31917  1.46634  0.26236  0.17713  1.81815
     49   1.91321  1.17792  0.73188  2.75719     71 g - - <
          1.38629  1.38629  1.38629  1.38629
          0.02325  6.39692  3.84812  1.46634  0.26236  2.29164  0.10658
     50   2.11026  0.68375  1.67697  1.67595     72 C - - <
          1.38629  1.38629  1.38629  1.38629
          0.00341  6.37707  6.37707  1.46634  0.26236  3.07652  0.04722
     51   1.62511  1.29031  2.81633  0.75907     73 u - - _
          1.38629  1.38629  1.38629  1.38629
          0.02254  6.37707  3.88316  1.46634  0.26236  3.07652  0.04722
     52   0.56767  2.21424  2.29689  1.49903     74 A - - _
          1.38629  1.38629  1.38629  1.38629
          0.00347  6.35801  6.35801  1.46634  0.26236  0.31627  1.30512
     53   0.68554  1.83439  2.27958  1.45181     75 A - - _
          1.38629  1.38629  1.38629  1.38629
          0.50318  0.95246  4.64551  2.03146  0.14058  2.29164  0.10658
     54   0.78612  1.08916  2.33621  2.19642     88 a - - _
          1.38629  1.38629  1.38629  1.38629
          0.53063  6.38895  0.89139  1.46634  0.26236  2.68470  0.07068
     55   1.32615  1.62634  0.99928  1.77367     89 g - - _
          1.38629  1.38629  1.38629  1.38629
          1.68417  0.20880  5.86402  2.24237  0.11228  0.03510  3.36694
     56   1.44575  1.31074  0.87821  2.53474    100 g - - >
          1.38629  1.38629  1.38629  1.38629
          0.01550  6.39692  4.28903  1.46634  0.26236  0.22590  1.59849
     57   2.97592  0.29803  2.41221  2.14472    101 C - - >
          1.38629  1.38629  1.38629  1.38629
          0.00334  6.39635  6.39635  1.46634  0.26236  2.32541  0.10286
     58   1.42293  0.93219  2.10031  1.41517    102 c - - >
          1.38629  1.38629  1.38629  1.38629
          0.00334  6.39635  6.39635  1.46634  0.26236  2.32541  0.10286
     59   2.66412  0.98629  1.55042  1.06357    103 c - - >
          1.38629  1.38629  1.38629  1.38629
          0.08549  6.39635  2.52238  1.46634  0.26236  2.32541  0.10286
     60   1.59538  5.57334  0.54671  1.53934    104 G - - >
          1.38629  1.38629  1.38629  1.38629
          0.06892  6.31449  2.73668  1.46634  0.26236  0.17545  1.82687
     61   1.49362  0.31592  3.34260  4.51196    105 C - - >
          1.38629  1.38629  1.38629  1.38629
          0.00355  6.33658  6.33658  1.46634  0.26236  0.04544  3.11409
     62   1.96243  0.36461  2.37562  2.63029    106 C - - >
          1.38629  1.38629  1.38629  1.38629
          0.40568  1.10314  6.40834  2.02217  0.14199  1.09861  0.40547
     63   3.93614  0.80621  0.66331  3.97455    116 G - - ,
          1.38629  1.38629  1.38629  1.38629
          0.00330  6.40834  6.40834  1.46634  0.26236  1.09861  0.40547
     64   4.34460  0.31164  2.18217  1.95207    117 C - - )
          1.38629  1.38629  1.38629  1.38629
          0.00330  6.40834  6.40834  1.46634  0.26236  1.09861  0.40547
     65   6.25119  2.99514  4.10768  0.07086    118 U - - )
          1.38629  1.38629  1.38629  1.38629
          0.00330  6.40834  6.40834  1.46634  0.26236  1.09861  0.40547
     66   2.64744  2.42559  1.39792  0.52150    119 U - - )
          1.38629  1.38629  1.38629  1.38629
          0.00330  6.40834  6.40834  1.46634  0.26236  1.09861  0.40547
     67   0.10680  6.31712  3.06039  2.94465    120 A - - )
          1.38629  1.38629  1.38629  1.38629
          0.00330  6.40834  6.40834  1.46634  0.26236  1.09861  0.40547
     68   0.79619  3.19489  0.99055  1.99061    121 a - - )
          1.38629  1.38629  1.38629  1.38629
          0.00330  6.40834  6.40834  1.46634  0.26236  1.09861  0.40547
     69   3.37367  0.33992  2.07707  2.05092    122 C - - )
          1.38629  1.38629  1.38629  1.38629
          0.00330  6.40834  6.40834  1.46634  0.26236  1.09861  0.40547
     70   3.32108  1.64970  2.06314  0.43893    123 U - - -
          1.38629  1.38629  1.38629  1.38629
          0.19921  6.40834  1.72051  1.46634  0.26236  1.09861  0.40547
     71   3.68747  0.49293  3.58744  1.08927    124 C - - -
          1.38629  1.38629  1.38629  1.38629
          0.03733  6.21314  3.36283  1.46634  0.26236  0.01825  4.01293
     72   0.49954  2.12754  1.73925  2.31862    125 A - - -
          1.38629  1.38629  1.38629  1.38629
          0.00339  6.38113  6.38113  1.46634  0.26236  0.10944  2.26660
     73   0.84921  5.50198  0.61772  3.54061    126 G - - -
          1.38629  1.38629  1.38629  1.38629
          0.04095  6.40834  3.25781  1.46634  0.26236  1.09861  0.40547
     74   1.20651  1.83140  0.87899  2.07648    127 g - - -
          1.38629  1.38629  1.38629  1.38629
          0.16227  6.37082  1.90999  1.46634  0.26236  0.08219  2.53957
     75   6.11735  0.04291  6.39203  3.26684    128 C - - -
          1.38629  1.38629  1.38629  1.38629
          0.00384  6.25638  6.25638  1.46634  0.26236  0.02284  3.79052
     76   6.44487  7.31748  0.00279  7.54287    129 G - - )
          1.38629  1.38629  1.38629  1.38629
          0.00330  6.40834  6.40834  1.46634  0.26236  1.09861  0.40547
     77   7.33221  6.71205  6.49788  0.00338    130 U - - )
          1.38629  1.38629  1.38629  1.38629
          0.00330  6.40834  6.40834  1.46634  0.26236  1.09861  0.40547
     78   7.36201  6.72142  6.50653  0.00334    131 U - - )
          1.38629  1.38629  1.38629  1.38629
          0.00330  6.40834  6.40834  1.46634  0.26236  1.09861  0.40547
     79   0.05348  6.32219  3.03925  6.02743    132 A - - )
          1.38629  1.38629  1.38629  1.38629
          0.00330  6.40834  6.40834  1.46634  0.26236  1.09861  0.40547
     80   3.27007  6.19819  0.18997  2.01754    133 G - - )
          1.38629  1.38629  1.38629  1.38629
          0.00330  6.40834  6.40834  1.46634  0.26236  1.09861  0.40547
     81   1.04717  1.93624  0.74843  3.45094    134 g - - )
          1.38629  1.38629  1.38629  1.38629
          0.00330  6.40834  6.40834  1.46634  0.26236  1.09861  0.40547
     82   2.55028  0.61146  2.40590  1.24065    135 C - - )
          1.38629  1.38629  1.38629  1.38629
          0.00165  6.40669        *  1.46634  0.26236  0.00000        *
//
INFERNAL1/a [1.1.2 | July 2016]
NAME     Cyanobacteria
STATES   265
NODES    69
CLEN     87
W        140
ALPH     RNA
RF       no
CONS     yes
MAP      yes
DATE     Wed Dec  2 14:03:46 2020
PBEGIN   0.05
PEND     0.05
WBETA    1e-07
QDBBETA1 1e-07
QDBBETA2 1e-15
N2OMEGA  1.52588e-05
N3OMEGA  1.52588e-05
ELSELF   -0.08926734
NSEQ     51
EFFN     17.129700
CKSUM    2800330141
NULL     0.000  0.000  0.000  0.000 
EFP7GF   -17.4733 0.71921
ECMLC    0.63313    -6.09263     2.26367     1600000      238158  0.005039
ECMGC    0.40126   -17.50317    -6.58904     1600000       31916  0.012533
ECMLI    0.54099    -6.41955     3.17599     1600000      215604  0.005566
ECMGI    0.42965   -12.10315    -1.95908     1600000       31252  0.012799
CM
                                             [ ROOT    0 ]      -      - - - - -
     S     0    -1 0     1     6     1     1   140   201 -10.512 -10.451  -0.008  -9.228  -9.508  -9.903 
    IL     1     1 2     1     6    10    40   141   202  -2.579  -2.842  -0.760  -4.497  -5.274  -4.934  0.000  0.000  0.000  0.000 
    IR     2     2 3     2     5    11    41   141   202  -2.408  -0.496  -5.920  -4.087  -5.193          0.000  0.000  0.000  0.000 
                                             [ MATP    1 ]      1    104 g c - -
    MP     3     2 3     7     6    15    46   140   201 -10.512 -10.451  -0.008  -9.228  -9.508  -9.903 -2.080 -0.147 -3.906  0.621 -4.395 -4.570 -0.370 -4.411 -0.639  2.933 -0.955  0.994 -0.587 -3.874 -1.153 -1.422 
    ML     4     2 3     7     6     9    38   138   199  -6.250  -6.596  -1.310  -1.005  -6.446  -3.975  0.368 -0.385 -0.191  0.094 
    MR     5     2 3     7     6     9    37   137   199  -6.988  -5.717  -1.625  -5.695  -0.829  -3.908  0.368 -0.385 -0.191  0.094 
     D     6     2 3     7     6     6    32   133   195  -9.049  -7.747  -3.544  -4.226  -4.244  -0.319 
    IL     7     7 5     7     6    10    40   139   200  -2.579  -2.842  -0.760  -4.497  -5.274  -4.934  0.000  0.000  0.000  0.000 
    IR     8     8 6     8     5    10    40   139   200  -2.408  -0.496  -5.920  -4.087  -5.193          0.000  0.000  0.000  0.000 
                                             [ MATP    2 ]      2    103 c g - -
    MP     9     8 6    13     6    15    45   138   199 -10.512 -10.451  -0.008  -9.228  -9.508  -9.903 -2.257 -2.471 -2.455  0.403  0.647 -0.485  1.650 -2.804 -0.488  0.452 -0.079 -1.163  1.016 -0.278  0.942 -1.725 
    ML    10     8 6    13     6     9    37   136   197  -6.250  -6.596  -1.310  -1.005  -6.446  -3.975  0.368 -0.385 -0.191  0.094 
    MR    11     8 6    13     6     9    37   135   197  -6.988  -5.717  -1.625  -5.695  -0.829  -3.908  0.368 -0.385 -0.191  0.094 
     D    12     8 6    13     6     6    31   132   193  -9.049  -7.747  -3.544  -4.226  -4.244  -0.319 
    IL    13    13 5    13     6    10    39   137   198  -2.579  -2.842  -0.760  -4.497  -5.274  -4.934  0.000  0.000  0.000  0.000 
    IR    14    14 6    14     5    10    39   137   198  -2.408  -0.496  -5.920  -4.087  -5.193          0.000  0.000  0.000  0.000 
                                             [ MATP    3 ]      3    102 c g - -
    MP    15    14 6    19     6    14    43   136   197 -10.512 -10.451  -0.008  -9.228  -9.508  -9.903 -3.081 -1.866  0.902  0.285 -3.030 -2.345  2.730  0.965 -3.293 -0.174 -3.851 -1.730  0.333 -3.399 -0.482 -2.424 
    ML    16    14 6    19     6     9    36   134   195  -6.250  -6.596  -1.310  -1.005  -6.446  -3.975  0.368 -0.385 -0.191  0.094 
    MR    17    14 6    19     6     9    36   133   195  -6.988  -5.717  -1.625  -5.695  -0.829  -3.908  0.368 -0.385 -0.191  0.094 
     D    18    14 6    19     6     6    31   130   191  -9.049  -7.747  -3.544  -4.226  -4.244  -0.319 
    IL    19    19 5    19     6    10    38   135   196  -2.579  -2.842  -0.760  -4.497  -5.274  -4.934  0.000  0.000  0.000  0.000 
    IR    20    20 6    20     5    10    39   135   196  -2.408  -0.496  -5.920  -4.087  -5.193          0.000  0.000  0.000  0.000 
                                             [ MATP    4 ]      4    101 U A - -
    MP    21    20 6    25     6    14    42   134   195 -10.512 -10.451  -0.008  -9.228  -9.508  -9.903 -7.127 -7.240 -7.111 -3.881 -3.717 -7.726 -2.240 -6.965 -3.516 -3.862 -4.122 -5.591  3.922 -3.071 -3.818 -4.998 
    ML    22    20 6    25     6     9    36   132   193  -6.250  -6.596  -1.310  -1.005  -6.446  -3.975  0.368 -0.385 -0.191  0.094 
    MR    23    20 6    25     6     8    35   131   193  -6.988  -5.717  -1.625  -5.695  -0.829  -3.908  0.368 -0.385 -0.191  0.094 
     D    24    20 6    25     6     5    30   128   189  -9.049  -7.747  -3.544  -4.226  -4.244  -0.319 
    IL    25    25 5    25     6     9    38   133   194  -2.579  -2.842  -0.760  -4.497  -5.274  -4.934  0.000  0.000  0.000  0.000 
    IR    26    26 6    26     5    10    38   133   194  -2.408  -0.496  -5.920  -4.087  -5.193          0.000  0.000  0.000  0.000 
                                             [ MATP    5 ]      5    100 A U - -
    MP    27    26 6    31     6    13    40   132   193 -10.512 -10.451  -0.008  -9.228  -9.508  -9.903 -7.836 -6.590 -5.989  3.971 -9.370 -10.395 -5.164 -5.849 -7.619 -3.241 -8.225 -3.736 -5.372 -9.162 -6.992 -5.540 
    ML    28    26 6    31     6     8    35   130   191  -6.250  -6.596  -1.310  -1.005  -6.446  -3.975  0.368 -0.385 -0.191  0.094 
    MR    29    26 6    31     6     8    34   130   191  -6.988  -5.717  -1.625  -5.695  -0.829  -3.908  0.368 -0.385 -0.191  0.094 
     D    30    26 6    31     6     5    30   126   188  -9.049  -7.747  -3.544  -4.226  -4.244  -0.319 
    IL    31    31 5    31     6     9    37   131   192  -2.579  -2.842  -0.760  -4.497  -5.274  -4.934  0.000  0.000  0.000  0.000 
    IR    32    32 6    32     5     9    37   131   192  -2.408  -0.496  -5.920  -4.087  -5.193          0.000  0.000  0.000  0.000 
                                             [ MATP    6 ]      6     99 A U - -
    MP    33    32 6    37     6    12    38   130   191 -10.512 -10.451  -0.008  -9.228  -9.508  -9.903 -7.836 -6.590 -5.989  3.971 -9.370 -10.395 -5.164 -5.849 -7.619 -3.241 -8.225 -3.736 -5.372 -9.162 -6.992 -5.540 
    ML    34    32 6    37     6     8    34   128   190  -6.250  -6.596  -1.310  -1.005  -6.446  -3.975  0.368 -0.385 -0.191  0.094 
    MR    35    32 6    37     6     7    32   128   189  -6.988  -5.717  -1.625  -5.695  -0.829  -3.908  0.368 -0.385 -0.191  0.094 
     D    36    32 6    37     6     5    30   125   187  -9.049  -7.747  -3.544  -4.226  -4.244  -0.319 
    IL    37    37 5    37     6     9    35   129   190  -2.579  -2.842  -0.760  -4.497  -5.274  -4.934  0.000  0.000  0.000  0.000 
    IR    38    38 6    38     5     9    35   129   190  -2.408  -0.496  -5.920  -4.087  -5.193          0.000  0.000  0.000  0.000 
                                             [ MATP    7 ]      7     98 C G - -
    MP    39    38 6    43     4    11    36   128   189  -9.359  -9.566  -0.010  -7.980                 -9.095 -9.308 -7.608 -5.630 -5.912 -7.411  3.980 -7.784 -8.603 -5.606 -7.451 -7.660 -3.606 -9.002 -4.583 -7.404 
    ML    40    38 6    43     4     7    33   127   188  -3.758  -3.940  -0.507  -2.670                  0.368 -0.385 -0.191  0.094 
    MR    41    38 6    43     4     6    31   126   187  -4.809  -3.838  -1.706  -0.766                  0.368 -0.385 -0.191  0.094 
     D    42    38 6    43     4     5    29   125   186  -4.568  -4.250  -2.265  -0.520                 
    IL    43    43 5    43     4     8    34   128   189  -1.686  -2.369  -1.117  -4.855                  0.000  0.000  0.000  0.000 
    IR    44    44 6    44     3     8    34   127   189  -1.442  -0.798  -4.142                          0.000  0.000  0.000  0.000 
                                             [ MATL    8 ]      8      - A - - -
    ML    45    44 6    47     3     9    34   126   187 -10.289  -0.004  -8.943                          1.643 -0.885 -2.190 -3.095 
     D    46    44 6    47     3     5    29   124   185  -6.174  -1.687  -0.566                         
    IL    47    47 3    47     3     8    33   126   188  -1.442  -0.798  -4.142                          0.000  0.000  0.000  0.000 
                                             [ MATL    9 ]      9      - A - - -
    ML    48    47 3    50     3     8    33   125   186 -10.289  -0.004  -8.943                          1.581 -0.827 -2.516 -1.895 
     D    49    47 3    50     3     4    28   123   184  -6.174  -1.687  -0.566                         
    IL    50    50 3    50     3     7    32   125   187  -1.442  -0.798  -4.142                          0.000  0.000  0.000  0.000 
                                             [ MATL   10 ]     10      - g - - -
    ML    51    50 3    53     3     8    32   124   185 -10.289  -0.026  -5.866                         -0.524 -0.835  0.750  0.088 
     D    52    50 3    53     3     4    27   122   183  -6.174  -1.687  -0.566                         
    IL    53    53 3    53     3     7    32   124   186  -1.442  -0.798  -4.142                          0.000  0.000  0.000  0.000 
                                             [ MATL   11 ]     11      - U - - -
    ML    54    53 3    56     3     7    31   123   184 -10.267  -0.004  -8.921                         -1.371 -0.781 -0.500  1.217 
     D    55    53 3    56     3     3    27   121   183  -6.940  -0.750  -1.331                         
    IL    56    56 3    56     3     6    30   123   185  -1.442  -0.798  -4.142                          0.000  0.000  0.000  0.000 
                                             [ MATL   12 ]     12      - C - - -
    ML    57    56 3    59     3     6    30   122   183  -3.059  -0.224  -5.405                         -2.490  1.807 -4.550 -1.829 
     D    58    56 3    59     3     3    25   120   181  -5.620  -0.734  -1.403                         
    IL    59    59 3    59     3     6    31   122   183  -3.436  -0.171  -5.675                          0.000  0.000  0.000  0.000 
                                             [ MATR   13 ]      -     97 - C - -
    MR    60    59 3    62     3     7    31   121   182  -3.378  -0.149  -8.888                         -4.783  1.889 -5.381 -2.086 
     D    61    59 3    62     3     2    23   118   180  -7.279  -2.457  -0.302                         
    IR    62    62 3    62     3     6    30   121   182  -3.217  -0.201  -5.456                          0.000  0.000  0.000  0.000 
                                             [ MATR   14 ]      -     95 - u - -
    MR    63    62 3    65     3     7    30   120   181 -10.570  -0.004  -8.888                         -0.583 -0.339  0.174  0.499 
     D    64    62 3    65     3     2    23   118   179  -7.279  -0.639  -1.509                         
    IR    65    65 3    65     3     4    27   120   181  -1.925  -0.554  -4.164                          0.000  0.000  0.000  0.000 
                                             [ MATR   15 ]      -     94 - G - -
    MR    66    65 3    68     3     6    30   119   180 -10.601  -0.004  -8.919                          0.919 -4.527  1.009 -4.229 
     D    67    65 3    68     3     1    21   116   178  -6.390  -1.568  -0.620                         
    IR    68    68 3    68     3     4    26   119   180  -1.925  -0.554  -4.164                          0.000  0.000  0.000  0.000 
                                             [ MATR   16 ]      -     93 - a - -
    MR    69    68 3    71     3     6    29   118   179 -10.601  -0.004  -8.919                          0.509 -0.328  0.373 -1.044 
     D    70    68 3    71     3     1    21   115   177  -6.390  -1.568  -0.620                         
    IR    71    71 3    71     3     4    25   118   179  -1.925  -0.554  -4.164                          0.000  0.000  0.000  0.000 
                                             [ MATR   17 ]      -     92 - u - -
    MR    72    71 3    74     3     6    28   117   178 -10.601  -0.004  -8.919                         -0.548 -0.450 -0.100  0.724 
     D    73    71 3    74     3     1    20   115   176  -6.390  -1.568  -0.620                         
    IR    74    74 3    74     3     3    25   117   178  -1.925  -0.554  -4.164                          0.000  0.000  0.000  0.000 
                                             [ MATR   18 ]      -     91 - U - -
    MR    75    74 3    77     5     5    28   116   177  -9.263  -0.009  -9.078  -9.290 -10.182         -1.116 -0.866 -0.537  1.202 
     D    76    74 3    77     5     1    20   114   175  -5.352  -0.707  -2.978  -4.409  -2.404         
    IR    77    77 3    77     5     3    23   116   177  -2.408  -0.496  -5.920  -4.087  -5.193          0.000  0.000  0.000  0.000 
                                             [ MATP   19 ]     14     90 G C - -
    MP    78    77 3    82     6     6    28   115   176 -10.512 -10.451  -0.008  -9.228  -9.508  -9.903 -4.993 -3.593 -4.840  1.006 -5.943 -5.382  0.933 -5.486 -5.163  3.371 -5.430 -0.274 -1.288 -4.687 -3.033 -3.789 
    ML    79    77 3    82     6     2    21   113   174  -6.250  -6.596  -1.310  -1.005  -6.446  -3.975  0.368 -0.385 -0.191  0.094 
    MR    80    77 3    82     6     2    21   112   174  -6.988  -5.717  -1.625  -5.695  -0.829  -3.908  0.368 -0.385 -0.191  0.094 
     D    81    77 3    82     6     0    17   109   171  -9.049  -7.747  -3.544  -4.226  -4.244  -0.319 
    IL    82    82 5    82     6     2    22   114   175  -2.579  -2.842  -0.760  -4.497  -5.274  -4.934  0.000  0.000  0.000  0.000 
    IR    83    83 6    83     5     2    23   114   175  -2.408  -0.496  -5.920  -4.087  -5.193          0.000  0.000  0.000  0.000 
                                             [ MATP   20 ]     15     89 c g - -
    MP    84    83 6    88     6     5    27   113   174 -10.512 -10.451  -0.008  -9.228  -9.508  -9.903 -1.105 -3.308 -3.358  1.428 -3.062 -4.208  2.334 -3.513 -3.384  0.591 -1.639 -1.662  2.117 -3.506 -1.008 -2.471 
    ML    85    83 6    88     6     2    21   111   172  -6.250  -6.596  -1.310  -1.005  -6.446  -3.975  0.368 -0.385 -0.191  0.094 
    MR    86    83 6    88     6     2    19   111   172  -6.988  -5.717  -1.625  -5.695  -0.829  -3.908  0.368 -0.385 -0.191  0.094 
     D    87    83 6    88     6     0    17   108   170  -9.049  -7.747  -3.544  -4.226  -4.244  -0.319 
    IL    88    88 5    88     6     2    22   112   173  -2.579  -2.842  -0.760  -4.497  -5.274  -4.934  0.000  0.000  0.000  0.000 
    IR    89    89 6    89     5     2    22   112   173  -2.408  -0.496  -5.920  -4.087  -5.193          0.000  0.000  0.000  0.000 
                                             [ MATP   21 ]     16     88 U A - -
    MP    90    89 6    94     4     4    25   111   172  -9.359  -9.566  -0.010  -7.980                 -8.943 -9.133 -8.308 -5.495 -3.026 -8.450 -2.447 -7.597 -8.213 -5.473 -8.531 -7.551  3.958 -8.575 -4.055 -5.450 
    ML    91    89 6    94     4     1    20   110   171  -3.758  -3.940  -0.507  -2.670                  0.368 -0.385 -0.191  0.094 
    MR    92    89 6    94     4     1    18   109   170  -4.809  -3.838  -1.706  -0.766                  0.368 -0.385 -0.191  0.094 
     D    93    89 6    94     4     0    17   108   169  -4.568  -4.250  -2.265  -0.520                 
    IL    94    94 5    94     4     2    22   111   172  -1.686  -2.369  -1.117  -4.855                  0.000  0.000  0.000  0.000 
    IR    95    95 6    95     3     2    21   110   172  -1.442  -0.798  -4.142                          0.000  0.000  0.000  0.000 
                                             [ MATL   22 ]     17      - G - - -
    ML    96    95 6    98     5     3    24   109   170  -9.263  -0.009  -9.078  -9.290 -10.182         -2.349 -0.483  1.463 -1.596 
     D    97    95 6    98     5     0    16   107   168  -4.959  -0.803  -4.221  -2.596  -2.508         
    IL    98    98 3    98     5     1    20   109   170  -2.408  -0.496  -4.087  -5.920  -5.193          0.000  0.000  0.000  0.000 
                                             [ MATP   23 ]     18     87 c g - -
    MP    99    98 3   103     6     4    24   108   169 -10.512 -10.451  -0.008  -9.228  -9.508  -9.903 -1.772 -3.793 -4.344  1.319 -4.051 -5.127  2.700 -4.434 -4.425  2.152 -4.896 -1.595 -0.009 -4.420 -1.660 -2.041 
    ML   100    98 3   103     6     1    18   106   167  -6.250  -6.596  -1.310  -1.005  -6.446  -3.975  0.368 -0.385 -0.191  0.094 
    MR   101    98 3   103     6     1    18   105   167  -6.988  -5.717  -1.625  -5.695  -0.829  -3.908  0.368 -0.385 -0.191  0.094 
     D   102    98 3   103     6     0    14   101   163  -9.049  -7.747  -3.544  -4.226  -4.244  -0.319 
    IL   103   103 5   103     6     1    19   107   168  -2.579  -2.842  -0.760  -4.497  -5.274  -4.934  0.000  0.000  0.000  0.000 
    IR   104   104 6   104     5     1    19   107   168  -2.408  -0.496  -5.920  -4.087  -5.193          0.000  0.000  0.000  0.000 
                                             [ MATP   24 ]     19     86 A U - -
    MP   105   104 6   109     6     4    24   106   167 -10.512 -10.451  -0.008  -9.228  -9.508  -9.903 -6.314 -0.854 -6.310  3.851 -8.614 -9.744 -4.092 -6.321 -6.071 -1.635 -6.738 -1.140 -4.026 -7.803 -5.922 -5.032 
    ML   106   104 6   109     6     1    18   104   165  -6.250  -6.596  -1.310  -1.005  -6.446  -3.975  0.368 -0.385 -0.191  0.094 
    MR   107   104 6   109     6     1    17   103   165  -6.988  -5.717  -1.625  -5.695  -0.829  -3.908  0.368 -0.385 -0.191  0.094 
     D   108   104 6   109     6     0    14   100   161  -9.049  -7.747  -3.544  -4.226  -4.244  -0.319 
    IL   109   109 5   109     6     1    19   105   166  -2.579  -2.842  -0.760  -4.497  -5.274  -4.934  0.000  0.000  0.000  0.000 
    IR   110   110 6   110     5     1    19   105   166  -2.408  -0.496  -5.920  -4.087  -5.193          0.000  0.000  0.000  0.000 
                                             [ MATP   25 ]     20     85 G C - -
    MP   111   110 6   115     6     4    22   104   165 -10.512 -10.451  -0.008  -9.228  -9.508  -9.903 -5.179 -3.748 -5.048  0.403 -6.093 -5.530  1.363 -5.655 -5.283  3.393 -5.560 -0.328 -1.458 -4.879 -3.204 -3.985 
    ML   112   110 6   115     6     1    17   102   163  -6.250  -6.596  -1.310  -1.005  -6.446  -3.975  0.368 -0.385 -0.191  0.094 
    MR   113   110 6   115     6     1    17   101   163  -6.988  -5.717  -1.625  -5.695  -0.829  -3.908  0.368 -0.385 -0.191  0.094 
     D   114   110 6   115     6     0    14    98   159  -9.049  -7.747  -3.544  -4.226  -4.244  -0.319 
    IL   115   115 5   115     6     1    18   103   164  -2.579  -2.842  -0.760  -4.497  -5.274  -4.934  0.000  0.000  0.000  0.000 
    IR   116   116 6   116     5     1    19   103   164  -2.408  -0.496  -5.920  -4.087  -5.193          0.000  0.000  0.000  0.000 
                                             [ MATP   26 ]     21     84 C G - -
    MP   117   116 6   121     6     3    21   102   163 -10.512 -10.451  -0.048  -9.228  -5.111  -9.903 -7.012 -7.194 -6.416 -3.343 -4.813 -0.799  3.727 -5.708 -6.494 -3.260 -6.655 -5.388  0.183 -6.895 -0.544 -5.288 
    ML   118   116 6   121     6     1    17   100   161  -6.250  -6.596  -1.310  -1.005  -6.446  -3.975  0.368 -0.385 -0.191  0.094 
    MR   119   116 6   121     6     1    16    99   161  -6.988  -5.717  -1.625  -5.695  -0.829  -3.908  0.368 -0.385 -0.191  0.094 
     D   120   116 6   121     6     0    13    97   158  -9.049  -7.747  -3.544  -4.226  -4.244  -0.319 
    IL   121   121 5   121     6     1    18   101   162  -2.579  -2.842  -0.760  -4.497  -5.274  -4.934  0.000  0.000  0.000  0.000 
    IR   122   122 6   122     5     1    18   101   162  -2.408  -0.496  -5.920  -4.087  -5.193          0.000  0.000  0.000  0.000 
                                             [ MATP   27 ]     22     83 G C - -
    MP   123   122 6   127     6     3    20   100   161 -10.472 -10.411  -0.008  -9.187  -9.467  -9.862 -4.370 -1.285 -4.272  0.514 -5.061 -4.916  0.371 -1.906 -4.624  3.297 -2.423 -0.980  0.255 -1.337 -2.457 -3.289 
    ML   124   122 6   127     6     1    16    98   159  -6.250  -6.596  -1.310  -1.005  -6.446  -3.975  0.368 -0.385 -0.191  0.094 
    MR   125   122 6   127     6     1    15    97   159  -7.869  -6.598  -2.507  -6.577  -0.390  -4.790 -0.402 -1.389  1.191 -0.788 
     D   126   122 6   127     6     0    13    96   157  -9.049  -7.747  -3.544  -4.226  -4.244  -0.319 
    IL   127   127 5   127     6     1    17    99   160  -2.579  -2.842  -0.760  -4.497  -5.274  -4.934  0.000  0.000  0.000  0.000 
    IR   128   128 6   128     5     1    17    99   160  -2.408  -0.496  -5.920  -4.087  -5.193          0.000  0.000  0.000  0.000 
                                             [ MATP   28 ]     23     82 G C - -
    MP   129   128 6   133     4     2    18    98   159  -9.306  -9.513  -0.058  -4.785                 -5.295 -1.327 -5.167  0.943 -6.269 -1.356 -1.312 -5.838 -5.335  3.524 -5.574 -0.449 -1.581 -4.875 -3.336 -4.132 
    ML   130   128 6   133     4     1    16    97   158  -3.758  -3.940  -0.507  -2.670                  0.368 -0.385 -0.191  0.094 
    MR   131   128 6   133     4     1    14    96   157  -5.788  -4.817  -2.685  -0.338                 -0.500  0.993 -1.244 -0.185 
     D   132   128 6   133     4     0    13    95   156  -4.568  -4.250  -2.265  -0.520                 
    IL   133   133 5   133     4     1    17    98   159  -1.686  -2.369  -1.117  -4.855                  0.000  0.000  0.000  0.000 
    IR   134   134 6   134     3     1    17    97   159  -1.442  -0.798  -4.142                          0.000  0.000  0.000  0.000 
                                             [ MATL   29 ]     24      - A - - -
    ML   135   134 6   137     5     1    18    96   157  -9.167  -0.009  -8.982  -9.195 -10.086          1.592 -1.395 -1.667 -1.787 
     D   136   134 6   137     5     0    12    94   156  -6.403  -0.246  -5.664  -4.039  -3.952         
    IL   137   137 3   137     5     1    14    96   157  -2.408  -0.496  -4.087  -5.920  -5.193          0.000  0.000  0.000  0.000 
                                             [ MATP   30 ]     25     81 C G - -
    MP   138   137 3   142     6     2    18    95   156 -10.512 -10.451  -0.008  -9.228  -9.508  -9.903 -2.847 -1.586 -1.723  0.728 -1.721 -3.876  3.028 -2.066 -3.069  0.632 -2.386 -1.494  0.785 -3.170 -0.910 -2.205 
    ML   139   137 3   142     6     1    13    93   154  -6.250  -6.596  -1.310  -1.005  -6.446  -3.975  0.368 -0.385 -0.191  0.094 
    MR   140   137 3   142     6     1    13    93   154  -6.988  -5.717  -1.625  -5.695  -0.829  -3.908  0.368 -0.385 -0.191  0.094 
     D   141   137 3   142     6     0     9    89   150  -9.049  -7.747  -3.544  -4.226  -4.244  -0.319 
    IL   142   142 5   142     6     1    14    94   155  -2.579  -2.842  -0.760  -4.497  -5.274  -4.934  0.000  0.000  0.000  0.000 
    IR   143   143 6   143     5     1    14    94   155  -2.408  -0.496  -5.920  -4.087  -5.193          0.000  0.000  0.000  0.000 
                                             [ MATP   31 ]     26     80 g c - -
    MP   144   143 6   148     6     2    17    93   154 -10.512 -10.451  -0.026  -9.228  -6.212  -9.903 -2.582 -1.837 -2.760  1.402 -2.758 -3.598  1.983 -3.105 -1.227  1.984 -3.398 -0.402  0.913 -1.714 -0.342 -1.999 
    ML   145   143 6   148     6     1    13    91   152  -6.250  -6.596  -1.310  -1.005  -6.446  -3.975  0.368 -0.385 -0.191  0.094 
    MR   146   143 6   148     6     1    12    91   152  -6.988  -5.717  -1.625  -5.695  -0.829  -3.908  0.368 -0.385 -0.191  0.094 
     D   147   143 6   148     6     0     9    88   149  -9.049  -7.747  -3.544  -4.226  -4.244  -0.319 
    IL   148   148 5   148     6     1    13    92   153  -2.579  -2.842  -0.760  -4.497  -5.274  -4.934  0.000  0.000  0.000  0.000 
    IR   149   149 6   149     5     1    14    92   153  -2.408  -0.496  -5.920  -4.087  -5.193          0.000  0.000  0.000  0.000 
                                             [ MATP   32 ]     27     79 g c - -
    MP   150   149 6   154     6     2    15    91   152 -10.494 -10.434  -0.024  -9.210  -6.323  -9.885 -2.380 -1.281 -2.568  0.985 -1.163 -1.771  1.853 -2.924 -1.102  2.256 -3.209 -0.735  0.760 -1.890 -0.816 -1.828 
    ML   151   149 6   154     6     1    12    89   151  -6.250  -6.596  -1.310  -1.005  -6.446  -3.975  0.368 -0.385 -0.191  0.094 
    MR   152   149 6   154     6     1    12    89   150  -7.442  -6.171  -0.980  -6.149  -1.283  -4.363 -0.139 -0.471 -0.754  0.830 
     D   153   149 6   154     6     0     9    86   148  -9.049  -7.747  -3.544  -4.226  -4.244  -0.319 
    IL   154   154 5   154     6     1    13    90   151  -2.579  -2.842  -0.760  -4.497  -5.274  -4.934  0.000  0.000  0.000  0.000 
    IR   155   155 6   155     5     1    13    90   151  -2.408  -0.496  -5.920  -4.087  -5.193          0.000  0.000  0.000  0.000 
                                             [ MATP   33 ]     28     78 g c - -
    MP   156   155 6   160     4     2    14    89   150  -9.338  -9.545  -0.010  -7.959                 -0.295 -2.441 -0.166  0.821 -1.129 -3.275  1.277 -1.598 -1.089  1.659 -1.648 -1.139  1.002 -2.564  1.001 -1.140 
    ML   157   155 6   160     4     1    11    88   149  -3.758  -3.940  -0.507  -2.670                  0.368 -0.385 -0.191  0.094 
    MR   158   155 6   160     4     1    10    87   149  -5.281  -4.310  -1.001  -1.238                  0.970 -0.837 -0.578 -0.302 
     D   159   155 6   160     4     0     9    86   147  -4.568  -4.250  -2.265  -0.520                 
    IL   160   160 5   160     4     1    12    89   150  -1.686  -2.369  -1.117  -4.855                  0.000  0.000  0.000  0.000 
    IR   161   161 6   161     3     1    12    88   150  -1.442  -0.798  -4.142                          0.000  0.000  0.000  0.000 
                                             [ MATL   34 ]     29      - u - - -
    ML   162   161 6   164     3     1    12    87   148 -10.289  -0.004  -8.943                         -0.050  0.067 -0.155  0.121 
     D   163   161 6   164     3     0     8    85   146  -6.174  -1.687  -0.566                         
    IL   164   164 3   164     3     1    11    87   149  -1.442  -0.798  -4.142                          0.000  0.000  0.000  0.000 
                                             [ MATL   35 ]     30      - c - - -
    ML   165   164 3   167     3     1    11    86   147 -10.289  -0.041  -5.215                         -0.318  0.228 -0.141  0.163 
     D   166   164 3   167     3     0     8    84   145  -6.174  -1.687  -0.566                         
    IL   167   167 3   167     3     1    11    86   148  -1.442  -0.798  -4.142                          0.000  0.000  0.000  0.000 
                                             [ MATL   36 ]     31      - a - - -
    ML   168   167 3   170     3     1    10    85   146 -10.252  -0.038  -5.293                          0.633  0.061 -0.425 -0.596 
     D   169   167 3   170     3     0     7    83   145  -7.280  -0.557  -1.672                         
    IL   170   170 3   170     3     1    10    85   147  -1.442  -0.798  -4.142                          0.000  0.000  0.000  0.000 
                                             [ MATL   37 ]     32      - a - - -
    ML   171   170 3   173     3     1     9    84   145  -2.153  -0.371  -8.909                          0.904 -0.027 -0.146 -2.032 
     D   172   170 3   173     3     0     6    82   143  -7.215  -0.589  -1.607                         
    IL   173   173 3   173     3     1     9    84   145  -1.701  -0.556  -6.340                          0.000  0.000  0.000  0.000 
                                             [ MATL   38 ]     35      - a - - -
    ML   174   173 3   176     3     1     8    82   144 -10.289  -0.004  -8.943                          0.988 -0.109 -0.569 -1.267 
     D   175   173 3   176     3     0     5    80   142  -6.174  -1.687  -0.566                         
    IL   176   176 3   176     3     1     8    83   144  -1.442  -0.798  -4.142                          0.000  0.000  0.000  0.000 
                                             [ MATL   39 ]     36      - G - - -
    ML   177   176 3   179     3     1     7    81   143 -10.289  -0.026  -5.866                         -0.212 -2.209  1.141 -0.486 
     D   178   176 3   179     3     0     5    79   141  -6.174  -1.687  -0.566                         
    IL   179   179 3   179     3     1     7    82   143  -1.442  -0.798  -4.142                          0.000  0.000  0.000  0.000 
                                             [ MATL   40 ]     37      - a - - -
    ML   180   179 3   182     3     1     6    80   142 -10.267  -0.151  -3.347                          0.310  0.205 -0.186 -0.456 
     D   181   179 3   182     3     0     5    79   140  -6.940  -2.453  -0.305                         
    IL   182   182 3   182     3     1     7    81   142  -1.442  -0.798  -4.142                          0.000  0.000  0.000  0.000 
                                             [ MATL   41 ]     38      - u - - -
    ML   183   182 3   185     3     1     5    80   141 -10.121  -0.391  -2.079                          0.016 -0.348 -0.775  0.695 
     D   184   182 3   185     3     0     4    79   140  -8.780  -0.374  -2.146                         
    IL   185   185 3   185     3     1     7    80   142  -1.442  -0.798  -4.142                          0.000  0.000  0.000  0.000 
                                             [ MATL   42 ]     39      - g - - -
    ML   186   185 3   188     3     1     6    79   140  -9.923  -0.005  -8.577                          0.265 -1.798  0.785 -0.344 
     D   187   185 3   188     3     0     3    77   139  -9.680  -0.490  -1.803                         
    IL   188   188 3   188     3     1     5    79   141  -1.442  -0.798  -4.142                          0.000  0.000  0.000  0.000 
                                             [ MATL   43 ]     40      - c - - -
    ML   189   188 3   191     3     1     6    78   139  -1.254  -0.789  -8.860                         -0.561  0.648 -0.700  0.189 
     D   190   188 3   191     3     0     2    75   137  -8.014  -0.309  -2.406                         
    IL   191   191 3   191     3     1     5    78   139  -1.069  -0.950  -7.462                          0.000  0.000  0.000  0.000 
                                             [ MATL   44 ]     43      - U - - -
    ML   192   191 3   194     3     1     4    76   137 -10.289  -0.004  -8.943                         -0.909  0.332 -2.511  1.024 
     D   193   191 3   194     3     0     1    74   135  -6.174  -1.687  -0.566                         
    IL   194   194 3   194     3     1     3    76   138  -1.442  -0.798  -4.142                          0.000  0.000  0.000  0.000 
                                             [ MATL   45 ]     44      - U - - -
    ML   195   194 3   197     3     1     4    75   136 -10.289  -0.051  -4.875                         -0.864 -0.345 -0.600  1.003 
     D   196   194 3   197     3     0     1    73   134  -6.174  -1.687  -0.566                         
    IL   197   197 3   197     3     1     3    75   137  -1.442  -0.798  -4.142                          0.000  0.000  0.000  0.000 
                                             [ MATL   46 ]     45      - G - - -
    ML   198   197 3   200     3     1     3    74   135 -10.242  -0.041  -5.194                         -0.781 -0.726  1.257 -1.242 
     D   199   197 3   200     3     0     0    72   133  -7.487  -1.425  -0.685                         
    IL   200   200 3   200     3     1     3    74   136  -1.442  -0.798  -4.142                          0.000  0.000  0.000  0.000 
                                             [ MATL   47 ]     46      - g - - -
    ML   201   200 3   203     3     1     3    73   134 -10.225  -0.004  -8.879                         -1.189 -0.480  0.680  0.313 
     D   202   200 3   203     3     0     0    71   133  -7.759  -0.377  -2.151                         
    IL   203   203 3   203     3     1     2    73   135  -1.442  -0.798  -4.142                          0.000  0.000  0.000  0.000 
                                             [ MATL   48 ]     47      - u - - -
    ML   204   203 3   206     3     1     3    72   133 -10.289  -0.004  -8.943                         -0.782  0.126 -0.628  0.749 
     D   205   203 3   206     3     0     0    70   131  -6.174  -1.687  -0.566                         
    IL   206   206 3   206     3     1     2    72   134  -1.442  -0.798  -4.142                          0.000  0.000  0.000  0.000 
                                             [ MATL   49 ]     48      - u - - -
    ML   207   206 3   209     3     1     2    71   132 -10.289  -0.056  -4.752                         -0.392 -0.598  0.162  0.545 
     D   208   206 3   209     3     0     0    69   130  -6.174  -1.687  -0.566                         
    IL   209   209 3   209     3     1     2    71   133  -1.442  -0.798  -4.142                          0.000  0.000  0.000  0.000 
                                             [ MATL   50 ]     49      - u - - -
    ML   210   209 3   212     3     1     2    70   131 -10.237  -0.004  -8.891                         -0.251 -0.422  0.183  0.354 
     D   211   209 3   212     3     0     0    68   130  -7.566  -0.440  -1.958                         
    IL   212   212 3   212     3     1     1    70   132  -1.442  -0.798  -4.142                          0.000  0.000  0.000  0.000 
                                             [ MATL   51 ]     50      - a - - -
    ML   213   212 3   215     3     1     1    69   130 -10.289  -0.025  -5.954                          0.481 -0.621  0.154 -0.248 
     D   214   212 3   215     3     0     0    66   128  -6.174  -1.687  -0.566                         
    IL   215   215 3   215     3     1     1    69   131  -1.442  -0.798  -4.142                          0.000  0.000  0.000  0.000 
                                             [ MATL   52 ]     51      - g - - -
    ML   216   215 3   218     3     1     1    68   129 -10.268  -0.061  -4.630                          0.283 -2.410  0.740 -0.112 
     D   217   215 3   218     3     0     0    65   127  -6.899  -0.779  -1.291                         
    IL   218   218 3   218     3     1     1    68   130  -1.442  -0.798  -4.142                          0.000  0.000  0.000  0.000 
                                             [ MATL   53 ]     52      - u - - -
    ML   219   218 3   221     3     1     1    67   128  -1.746  -0.593  -4.682                          0.271 -0.324 -0.700  0.464 
     D   220   218 3   221     3     0     0    53   114  -7.634  -1.390  -0.705                         
    IL   221   221 3   221     3     1     1    70   131  -0.434  -1.967  -8.072                          0.000  0.000  0.000  0.000 
                                             [ MATL   54 ]     61      - u - - -
    ML   222   221 3   224     3     1     1    48    90 -10.203  -0.064  -4.562                         -0.587 -0.069 -0.662  0.807 
     D   223   221 3   224     3     0     0    47    88  -8.043  -0.904  -1.114                         
    IL   224   224 3   224     3     1     1    49    91  -1.442  -0.798  -4.142                          0.000  0.000  0.000  0.000 
                                             [ MATL   55 ]     62      - g - - -
    ML   225   224 3   227     3     1     1    47    89 -10.200  -0.004  -8.854                         -0.564 -0.161  0.384  0.168 
     D   226   224 3   227     3     0     0    46    88  -8.087  -0.292  -2.479                         
    IL   227   227 3   227     3     1     1    48    90  -1.442  -0.798  -4.142                          0.000  0.000  0.000  0.000 
                                             [ MATL   56 ]     63      - c - - -
    ML   228   227 3   230     3     1     1    46    88 -10.289  -0.094  -3.998                         -0.353  0.390 -0.362  0.175 
     D   229   227 3   230     3     0     0    45    86  -6.174  -1.687  -0.566                         
    IL   230   230 3   230     3     1     1    47    89  -1.442  -0.798  -4.142                          0.000  0.000  0.000  0.000 
                                             [ MATL   57 ]     64      - c - - -
    ML   231   230 3   233     3     1     1    45    87 -10.198  -0.158  -3.278                         -0.147  0.630 -0.787 -0.045 
     D   232   230 3   233     3     0     0    44    86  -8.102  -0.288  -2.493                         
    IL   233   233 3   233     3     1     1    46    88  -1.442  -0.798  -4.142                          0.000  0.000  0.000  0.000 
                                             [ MATL   58 ]     65      - a - - -
    ML   234   233 3   236     3     1     1    45    86 -10.145  -0.005  -8.799                          0.836 -0.785 -0.197 -0.392 
     D   235   233 3   236     3     0     0    42    83  -8.604  -4.117  -0.090                         
    IL   236   236 3   236     3     1     1    45    87  -1.442  -0.798  -4.142                          0.000  0.000  0.000  0.000 
                                             [ MATL   59 ]     66      - a - - -
    ML   237   236 3   239     3     1     1    44    85 -10.145  -0.005  -8.799                          0.913 -0.241 -0.315 -1.098 
     D   238   236 3   239     3     0     0    41    83  -8.604  -4.117  -0.090                         
    IL   239   239 3   239     3     1     1    44    86  -1.442  -0.798  -4.142                          0.000  0.000  0.000  0.000 
                                             [ MATL   60 ]     67      - g - - -
    ML   240   239 3   242     3     1     1    43    84 -10.145  -0.029  -5.722                          0.654 -1.517  0.662 -1.017 
     D   241   239 3   242     3     0     0    41    83  -8.604  -0.572  -1.622                         
    IL   242   242 3   242     3     1     1    43    85  -1.442  -0.798  -4.142                          0.000  0.000  0.000  0.000 
                                             [ MATL   61 ]     68      - g - - -
    ML   243   242 3   245     3     1     1    42    83 -10.232  -0.117  -3.696                         -0.642 -0.669  0.939 -0.300 
     D   244   242 3   245     3     0     0    40    82  -7.647  -1.002  -1.012                         
    IL   245   245 3   245     3     1     1    43    84  -1.442  -0.798  -4.142                          0.000  0.000  0.000  0.000 
                                             [ MATL   62 ]     69      - u - - -
    ML   246   245 3   248     3     1     1    41    82 -10.157  -0.004  -8.811                         -0.246  0.339 -1.092  0.508 
     D   247   245 3   248     3     0     0    39    81  -8.508  -0.465  -1.874                         
    IL   248   248 3   248     3     1     1    41    83  -1.442  -0.798  -4.142                          0.000  0.000  0.000  0.000 
                                             [ MATL   63 ]     70      - u - - -
    ML   249   248 3   251     3     1     1    40    81  -1.287  -0.862  -4.642                         -0.843 -0.070 -0.911  0.969 
     D   250   248 3   251     3     0     0    30    71  -6.940  -2.453  -0.305                         
    IL   251   251 3   251     3     1     1    41    82  -0.640  -1.557  -5.753                          0.000  0.000  0.000  0.000 
                                             [ MATL   64 ]     74      - a - - -
    ML   252   251 3   254     3     1     1    15    33 -10.182  -0.004  -8.836                          0.947 -0.212 -0.443 -1.079 
     D   253   251 3   254     3     0     0    14    33  -8.279  -2.060  -0.402                         
    IL   254   254 3   254     3     1     1    20    38  -1.442  -0.798  -4.142                          0.000  0.000  0.000  0.000 
                                             [ MATL   65 ]     75      - u - - -
    ML   255   254 3   257     3     1     1    13    32 -10.206  -0.004  -8.860                         -0.413  0.080 -1.279  0.832 
     D   256   254 3   257     3     0     0    13    32  -8.015  -1.825  -0.486                         
    IL   257   257 3   257     3     1     1    19    37  -1.442  -0.798  -4.142                          0.000  0.000  0.000  0.000 
                                             [ MATL   66 ]     76      - c - - -
    ML   258   257 3   260     3     1     1    11    30 -10.229  -0.004  -8.883                         -0.754  0.491 -0.560  0.404 
     D   259   257 3   260     3     0     0    12    31  -7.701  -0.395  -2.092                         
    IL   260   260 3   260     3     1     1    18    36  -1.442  -0.798  -4.142                          0.000  0.000  0.000  0.000 
                                             [ MATL   67 ]     77      - u - - -
    ML   261   260 3   263     2     1     1     1     1       *   0.000                                 -0.955 -0.204  0.053  0.658 
     D   262   260 3   263     2     0     0     0     0       *   0.000                                 
    IL   263   263 3   263     2     1     1    13    28  -1.823  -0.479                                  0.000  0.000  0.000  0.000 
                                             [ END    68 ]      -      - - - - -
     E   264   263 3    -1     0     0     0     0     0                                                 
//
HMMER3/f [3.1b3 | July 2016]
NAME  Cyanobacteria
LENG  87
MAXL  155
ALPH  RNA
RF    no
MM    no
CONS  yes
CS    yes
MAP   yes
DATE  Wed Dec  2 14:03:46 2020
NSEQ  51
EFFN  51.000000
CKSUM 2800330141
STATS LOCAL MSV       -8.6447  0.71921
STATS LOCAL VITERBI   -9.5552  0.71921
STATS LOCAL FORWARD   -3.2224  0.71921
HMM          A        C        G        U   
            m->m     m->i     m->d     i->m     i->i     d->m     d->d
  COMPO   1.45475  1.34978  1.30184  1.44727
          1.38629  1.38629  1.38629  1.38629
          0.00377  6.27664  6.27664  1.46634  0.26236  0.00000        *
      1   1.87840  3.93824  0.27015  2.74236      1 G - - <
          1.38629  1.38629  1.38629  1.38629
          0.00377  6.27664  6.27664  1.46634  0.26236  1.09861  0.40547
      2   3.08116  0.86832  1.56318  1.12402      2 c - - <
          1.38629  1.38629  1.38629  1.38629
          0.00377  6.27664  6.27664  1.46634  0.26236  1.09861  0.40547
      3   1.48194  0.31749  5.25801  3.22831      3 C - - <
          1.38629  1.38629  1.38629  1.38629
          0.00377  6.27664  6.27664  1.46634  0.26236  1.09861  0.40547
      4   5.88591  3.28974  3.07522  0.09017      4 U - - <
          1.38629  1.38629  1.38629  1.38629
          0.00377  6.27664  6.27664  1.46634  0.26236  1.09861  0.40547
      5   0.00676  6.36466  5.74945  6.30363      5 A - - <
          1.38629  1.38629  1.38629  1.38629
          0.00377  6.27664  6.27664  1.46634  0.26236  1.09861  0.40547
      6   0.00680  6.35744  5.74500  6.29416      6 A - - <
          1.38629  1.38629  1.38629  1.38629
          0.00377  6.27664  6.27664  1.46634  0.26236  1.09861  0.40547
      7   6.90675  0.00381  6.96620  6.29051      7 C - - <
          1.38629  1.38629  1.38629  1.38629
          0.00377  6.27664  6.27664  1.46634  0.26236  1.09861  0.40547
      8   0.22162  1.94142  3.09347  4.61130      8 A - - -
          1.38629  1.38629  1.38629  1.38629
          0.00377  6.27664  6.27664  1.46634  0.26236  1.09861  0.40547
      9   0.25350  1.92764  3.49147  3.03709      9 A - - -
          1.38629  1.38629  1.38629  1.38629
          0.00377  6.27664  6.27664  1.46634  0.26236  1.09861  0.40547
     10   1.93311  2.03233  0.77490  1.33361     10 g - - -
          1.38629  1.38629  1.38629  1.38629
          0.02003  6.27664  4.02023  1.46634  0.26236  1.09861  0.40547
     11   2.84953  1.99833  1.68486  0.47627     11 U - - -
          1.38629  1.38629  1.38629  1.38629
          0.00383  6.26044  6.26044  1.46634  0.26236  0.19017  1.75343
     12   3.23432  0.10712  5.49895  2.84558     12 C - - -
          1.38629  1.38629  1.38629  1.38629
          0.14206  2.03601  6.27664  0.02855  3.57026  1.09861  0.40547
     13   2.19691  2.03230  0.29579  4.27774     14 G - - <
          1.38629  1.38629  1.38629  1.38629
          0.00377  6.27664  6.27664  1.46634  0.26236  1.09861  0.40547
     14   1.53659  1.02787  2.26192  1.13020     15 c - - <
          1.38629  1.38629  1.38629  1.38629
          0.00377  6.27664  6.27664  1.46634  0.26236  1.09861  0.40547
     15   6.02481  3.28290  5.96911  0.04342     16 U - - <
          1.38629  1.38629  1.38629  1.38629
          0.00377  6.27664  6.27664  1.46634  0.26236  1.09861  0.40547
     16   4.03308  1.61550  0.33719  2.66330     17 G - - -
          1.38629  1.38629  1.38629  1.38629
          0.00377  6.27664  6.27664  1.46634  0.26236  1.09861  0.40547
     17   1.69024  0.73052  1.20569  3.37028     18 c - - <
          1.38629  1.38629  1.38629  1.38629
          0.00377  6.27664  6.27664  1.46634  0.26236  1.09861  0.40547
     18   0.03744  6.20891  3.45169  5.79326     19 A - - <
          1.38629  1.38629  1.38629  1.38629
          0.00377  6.27664  6.27664  1.46634  0.26236  1.09861  0.40547
     19   2.88515  1.68298  0.28924  4.65592     20 G - - <
          1.38629  1.38629  1.38629  1.38629
          0.00377  6.27664  6.27664  1.46634  0.26236  1.09861  0.40547
     20   5.89310  0.10972  5.83103  2.32050     21 C - - <
          1.38629  1.38629  1.38629  1.38629
          0.04231  6.27664  3.23015  1.46634  0.26236  1.09861  0.40547
     21   2.45840  2.36674  0.33799  2.23080     22 G - - <
          1.38629  1.38629  1.38629  1.38629
          0.00391  6.23824  6.23824  1.46634  0.26236  3.13729  0.04437
     22   2.00387  3.28490  0.19721  5.00193     23 G - - <
          1.38629  1.38629  1.38629  1.38629
          0.03839  6.23824  3.33228  1.46634  0.26236  3.13729  0.04437
     23   0.23509  2.42521  2.65759  2.97738     24 A - - -
          1.38629  1.38629  1.38629  1.38629
          0.00405  6.20390  6.20390  1.46634  0.26236  0.05087  3.00381
     24   2.11184  0.35870  2.34923  2.46561     25 C - - <
          1.38629  1.38629  1.38629  1.38629
          0.00377  6.27664  6.27664  1.46634  0.26236  1.09861  0.40547
     25   1.64474  1.25147  1.00807  1.85834     26 g - - <
          1.38629  1.38629  1.38629  1.38629
          0.02053  6.27664  3.99318  1.46634  0.26236  1.09861  0.40547
     26   1.95809  1.20201  0.77881  2.30930     27 g - - <
          1.38629  1.38629  1.38629  1.38629
          0.01925  6.25994  4.06568  1.46634  0.26236  0.18553  1.77585
     27   1.47047  1.66905  1.19942  1.27159     28 g - - <
          1.38629  1.38629  1.38629  1.38629
          0.00382  6.26154  6.26154  1.46634  0.26236  0.20121  1.70232
     28   1.49150  1.27625  1.44613  1.34553     29 c - - _
          1.38629  1.38629  1.38629  1.38629
          0.00377  6.27664  6.27664  1.46634  0.26236  1.09861  0.40547
     29   1.74700  1.15301  1.43068  1.30611     30 c - - _
          1.38629  1.38629  1.38629  1.38629
          0.03068  6.27664  3.56374  1.46634  0.26236  1.09861  0.40547
     30   0.90006  1.27122  1.67732  2.07072     31 a - - _
          1.38629  1.38629  1.38629  1.38629
          0.02922  6.24983  3.61682  1.46634  0.26236  0.12459  2.14435
     31   0.71899  1.31655  1.45448  4.49425     32 a - - _
          1.38629  1.38629  1.38629  1.38629
          0.27745  1.42562  6.25207  0.35353  1.21134  0.13429  2.07416
     32   0.64120  1.39685  1.79136  2.82631     35 A - - _
          1.38629  1.38629  1.38629  1.38629
          0.00377  6.27664  6.27664  1.46634  0.26236  1.09861  0.40547
     33   1.56162  3.40828  0.53648  1.75850     36 G - - _
          1.38629  1.38629  1.38629  1.38629
          0.02003  6.27664  4.02023  1.46634  0.26236  1.09861  0.40547
     34   1.16634  1.15836  1.47657  1.92364     37 c - - _
          1.38629  1.38629  1.38629  1.38629
          0.11230  6.26044  2.26038  1.46634  0.26236  2.44658  0.09057
     35   1.43033  1.63654  1.99739  0.84297     38 u - - _
          1.38629  1.38629  1.38629  1.38629
          0.29483  6.15241  1.37351  1.46634  0.26236  0.17663  1.82069
     36   1.18531  3.15814  0.75003  1.71764     39 g - - _
          1.38629  1.38629  1.38629  1.38629
          0.00494  6.00507  6.00507  1.46634  0.26236  0.29939  1.35197
     37   1.95855  0.84441  1.88144  1.28461     40 c - - _
          1.38629  1.38629  1.38629  1.38629
          0.59860  0.80203  6.21559  0.67439  0.71227  0.05970  2.84813
     38   2.17017  1.12175  3.70747  0.62438     43 U - - _
          1.38629  1.38629  1.38629  1.38629
          0.00377  6.27664  6.27664  1.46634  0.26236  1.09861  0.40547
     39   2.28744  1.63379  1.79585  0.62120     44 U - - _
          1.38629  1.38629  1.38629  1.38629
          0.03857  6.27664  3.32554  1.46634  0.26236  1.09861  0.40547
     40   2.07173  1.84207  0.45988  2.47474     45 G - - _
          1.38629  1.38629  1.38629  1.38629
          0.03124  6.24198  3.54684  1.46634  0.26236  0.90968  0.51525
     41   2.77450  1.72745  0.81302  1.15086     46 g - - _
          1.38629  1.38629  1.38629  1.38629
          0.00395  6.22964  6.22964  1.46634  0.26236  0.07571  2.61840
     42   2.20920  1.25315  1.82537  0.81317     47 u - - _
          1.38629  1.38629  1.38629  1.38629
          0.00377  6.27664  6.27664  1.46634  0.26236  1.09861  0.40547
     43   1.83352  1.84968  1.19369  0.96821     48 u - - _
          1.38629  1.38629  1.38629  1.38629
          0.04191  6.27664  3.24003  1.46634  0.26236  1.09861  0.40547
     44   1.69464  1.68905  1.17549  1.13019     49 u - - _
          1.38629  1.38629  1.38629  1.38629
          0.00391  6.23865  6.23865  1.46634  0.26236  0.09166  2.43513
     45   1.02036  1.85682  1.20825  1.68931     50 a - - _
          1.38629  1.38629  1.38629  1.38629
          0.01892  6.27664  4.08238  1.46634  0.26236  1.09861  0.40547
     46   1.17785  4.17768  0.79524  1.49053     51 g - - _
          1.38629  1.38629  1.38629  1.38629
          0.04562  6.26154  3.15381  1.46634  0.26236  0.20121  1.70232
     47   1.19962  1.60976  1.93067  1.03929     52 u - - _
          1.38629  1.38629  1.38629  1.38629
          0.44605  1.14370  3.18915  1.45484  0.26584  0.88880  0.52958
     48   2.01450  1.40542  1.86352  0.76309     61 u - - _
          1.38629  1.38629  1.38629  1.38629
          0.04802  6.21382  3.10361  1.46634  0.26236  0.51999  0.90270
     49   2.01698  1.45998  1.02355  1.28959     62 g - - _
          1.38629  1.38629  1.38629  1.38629
          0.00402  6.21105  6.21105  1.46634  0.26236  0.05592  2.91171
     50   1.77181  1.03103  1.60962  1.29693     63 c - - _
          1.38629  1.38629  1.38629  1.38629
          0.07056  6.27664  2.71437  1.46634  0.26236  1.09861  0.40547
     51   1.55761  0.84777  1.97269  1.50547     64 c - - _
          1.38629  1.38629  1.38629  1.38629
          0.11845  6.21011  2.21004  1.46634  0.26236  0.05520  2.92432
     52   0.73373  2.00983  1.48579  1.83539     65 a - - _
          1.38629  1.38629  1.38629  1.38629
          0.00419  6.17044  6.17044  1.46634  0.26236  4.03604  0.01783
     53   0.68704  1.50269  1.58418  2.66949     66 A - - _
          1.38629  1.38629  1.38629  1.38629
          0.00419  6.17044  6.17044  1.46634  0.26236  4.03604  0.01783
     54   0.87716  2.67913  0.85514  2.40582     67 g - - _
          1.38629  1.38629  1.38629  1.38629
          0.02230  6.17044  3.91403  1.46634  0.26236  0.31094  1.31961
     55   2.02885  1.85579  0.64969  1.66086     68 G - - _
          1.38629  1.38629  1.38629  1.38629
          0.08761  6.23505  2.50199  1.46634  0.26236  0.55776  0.84978
     56   1.65458  1.08008  2.27144  1.00486     69 u - - _
          1.38629  1.38629  1.38629  1.38629
          0.00415  6.17928  6.17928  1.46634  0.26236  0.22500  1.60204
     57   2.24604  1.41122  2.06493  0.64720     70 U - - _
          1.38629  1.38629  1.38629  1.38629
          0.65304  0.82736  3.16210  1.06826  0.42099  2.44658  0.09057
     58   0.66344  1.48004  1.68885  2.62333     74 A - - _
          1.38629  1.38629  1.38629  1.38629
          0.02545  6.21918  3.76644  1.46634  0.26236  1.20421  0.35657
     59   1.80286  1.29322  2.44455  0.74650     75 u - - _
          1.38629  1.38629  1.38629  1.38629
          0.00400  6.21557  6.21557  1.46634  0.26236  1.28511  0.32382
     60   2.17879  0.96562  1.76173  1.09563     76 c - - _
          1.38629  1.38629  1.38629  1.38629
          0.00394  6.23251  6.23251  1.46634  0.26236  0.08014  2.56382
     61   2.45653  1.51244  1.27146  0.88316     77 u - - _
          1.38629  1.38629  1.38629  1.38629
          0.00377  6.27664  6.27664  1.46634  0.26236  1.09861  0.40547
     62   1.44174  1.42050  0.97750  1.92661     78 g - - >
          1.38629  1.38629  1.38629  1.38629
          0.00377  6.27664  6.27664  1.46634  0.26236  1.09861  0.40547
     63   2.01311  0.78980  1.34066  1.89169     79 c - - >
          1.38629  1.38629  1.38629  1.38629
          0.00377  6.27664  6.27664  1.46634  0.26236  1.09861  0.40547
     64   2.04494  1.12135  1.13080  1.50508     80 c - - >
          1.38629  1.38629  1.38629  1.38629
          0.00377  6.27664  6.27664  1.46634  0.26236  1.09861  0.40547
     65   2.41684  2.31392  0.34578  2.26092     81 G - - >
          1.38629  1.38629  1.38629  1.38629
          0.00377  6.27664  6.27664  1.46634  0.26236  1.09861  0.40547
     66   4.95832  0.16992  4.86064  1.95550     82 C - - >
          1.38629  1.38629  1.38629  1.38629
          0.00377  6.27664  6.27664  1.46634  0.26236  1.09861  0.40547
     67   2.63309  0.32838  2.13894  2.40489     83 C - - >
          1.38629  1.38629  1.38629  1.38629
          0.00377  6.27664  6.27664  1.46634  0.26236  1.09861  0.40547
     68   2.80054  3.20605  0.11065  5.66684     84 G - - >
          1.38629  1.38629  1.38629  1.38629
          0.00377  6.27664  6.27664  1.46634  0.26236  1.09861  0.40547
     69   4.89687  0.34481  1.67402  2.33632     85 C - - >
          1.38629  1.38629  1.38629  1.38629
          0.00377  6.27664  6.27664  1.46634  0.26236  1.09861  0.40547
     70   5.92750  3.05504  5.94654  0.05382     86 U - - >
          1.38629  1.38629  1.38629  1.38629
          0.00377  6.27664  6.27664  1.46634  0.26236  1.09861  0.40547
     71   3.24762  1.22820  0.72235  1.69988     87 g - - >
          1.38629  1.38629  1.38629  1.38629
          0.00377  6.27664  6.27664  1.46634  0.26236  1.09861  0.40547
     72   0.02241  6.11310  4.08889  5.74901     88 A - - >
          1.38629  1.38629  1.38629  1.38629
          0.00377  6.27664  6.27664  1.46634  0.26236  1.09861  0.40547
     73   1.06508  2.58880  0.93914  1.66480     89 g - - >
          1.38629  1.38629  1.38629  1.38629
          0.00377  6.27664  6.27664  1.46634  0.26236  1.09861  0.40547
     74   4.55147  0.35289  2.01358  1.87546     90 C - - >
          1.38629  1.38629  1.38629  1.38629
          0.00377  6.27664  6.27664  1.46634  0.26236  1.09861  0.40547
     75   2.52620  2.07742  1.72361  0.48392     91 U - - -
          1.38629  1.38629  1.38629  1.38629
          0.00377  6.27664  6.27664  1.46634  0.26236  1.09861  0.40547
     76   1.99196  1.72206  1.39731  0.82642     92 u - - -
          1.38629  1.38629  1.38629  1.38629
          0.00377  6.27664  6.27664  1.46634  0.26236  1.09861  0.40547
     77   1.00055  1.57655  1.05651  2.55144     93 a - - -
          1.38629  1.38629  1.38629  1.38629
          0.00377  6.27664  6.27664  1.46634  0.26236  1.09861  0.40547
     78   0.74731  5.83995  0.65362  5.71655     94 G - - -
          1.38629  1.38629  1.38629  1.38629
          0.02735  6.27664  3.68509  1.46634  0.26236  1.09861  0.40547
     79   2.03904  1.62065  1.18170  1.00698     95 u - - -
          1.38629  1.38629  1.38629  1.38629
          0.11317  2.25309  6.25315  0.03623  3.33580  2.73115  0.06736
     80   5.86030  0.06279  6.17034  2.88384     97 C - - -
          1.38629  1.38629  1.38629  1.38629
          0.00386  6.25315  6.25315  1.46634  0.26236  0.13959  2.03800
     81   6.14498  7.06138  0.00381  7.12390     98 G - - >
          1.38629  1.38629  1.38629  1.38629
          0.00377  6.27664  6.27664  1.46634  0.26236  1.09861  0.40547
     82   6.97319  6.31178  6.35409  0.00450     99 U - - >
          1.38629  1.38629  1.38629  1.38629
          0.00377  6.27664  6.27664  1.46634  0.26236  1.09861  0.40547
     83   7.00157  6.32033  6.36433  0.00444    100 U - - >
          1.38629  1.38629  1.38629  1.38629
          0.00377  6.27664  6.27664  1.46634  0.26236  1.09861  0.40547
     84   0.08266  3.23520  3.31037  5.65986    101 A - - >
          1.38629  1.38629  1.38629  1.38629
          0.00377  6.27664  6.27664  1.46634  0.26236  1.09861  0.40547
     85   4.45927  3.35049  0.31183  1.50842    102 G - - >
          1.38629  1.38629  1.38629  1.38629
          0.00377  6.27664  6.27664  1.46634  0.26236  1.09861  0.40547
     86   1.18261  1.64883  0.80517  2.91441    103 g - - >
          1.38629  1.38629  1.38629  1.38629
          0.00377  6.27664  6.27664  1.46634  0.26236  1.09861  0.40547
     87   2.47570  0.51727  2.46160  1.45050    104 C - - >
          1.38629  1.38629  1.38629  1.38629
          0.00188  6.27476        *  1.46634  0.26236  0.00000        *
//
INFERNAL1/a [1.1.2 | July 2016]
NAME     Planctomycetes
STATES   313
NODES    91
CLEN     103
W        344
ALPH     RNA
RF       no
CONS     yes
MAP      yes
DATE     Wed Dec  2 08:14:43 2020
PBEGIN   0.05
PEND     0.05
WBETA    1e-07
QDBBETA1 1e-07
QDBBETA2 1e-15
N2OMEGA  1.52588e-05
N3OMEGA  1.52588e-05
ELSELF   -0.08926734
NSEQ     188
EFFN     44.478455
CKSUM    1817577401
NULL     0.000  0.000  0.000  0.000 
EFP7GF   -14.9416 0.71831
ECMLC    0.65104    -8.42666     0.60780     1600000      430144  0.002790
ECMGC    0.34765   -21.68333    -9.79659     1600000       24931  0.016044
ECMLI    0.53146    -8.63561     2.15592     1600000      371513  0.003230
ECMGI    0.39824   -11.66000    -1.40638     1600000       23738  0.016851
CM
                                             [ ROOT    0 ]      -      - - - - -
     S     0    -1 0     1     6     1     1   344   648 -11.596 -11.535  -0.004 -10.311 -10.591 -10.986 
    IL     1     1 2     1     6    17    46   346   650  -2.579  -2.842  -0.760  -4.497  -5.274  -4.934  0.000  0.000  0.000  0.000 
    IR     2     2 3     2     5    17    47   345   650  -2.408  -0.496  -5.920  -4.087  -5.193          0.000  0.000  0.000  0.000 
                                             [ MATP    1 ]      1    158 G C - -
    MP     3     2 3     7     6    22    53   345   649 -11.596 -11.535  -0.004 -10.311 -10.591 -10.986 -6.797 -1.088 -6.728 -0.552 -7.830 -6.757 -2.850 -7.361 -6.656  3.554 -0.433  0.862 -3.119 -2.435 -4.888 -5.680 
    ML     4     2 3     7     6    16    44   342   646  -6.250  -6.596  -1.310  -1.005  -6.446  -3.975  0.368 -0.385 -0.191  0.094 
    MR     5     2 3     7     6    16    44   342   646  -6.988  -5.717  -1.625  -5.695  -0.829  -3.908  0.368 -0.385 -0.191  0.094 
     D     6     2 3     7     6    13    39   336   640  -9.049  -7.747  -3.544  -4.226  -4.244  -0.319 
    IL     7     7 5     7     6    17    46   344   648  -2.579  -2.842  -0.760  -4.497  -5.274  -4.934  0.000  0.000  0.000  0.000 
    IR     8     8 6     8     5    17    46   343   648  -2.408  -0.496  -5.920  -4.087  -5.193          0.000  0.000  0.000  0.000 
                                             [ MATP    2 ]      2    157 c g - -
    MP     9     8 6    13     6    22    51   343   647 -11.596 -11.535  -0.004 -10.311 -10.591 -10.986 -3.189 -3.395 -3.384 -0.482 -0.886 -0.986  2.616 -0.225 -3.447  0.752 -1.915 -2.055  0.336  0.328  0.705 -0.937 
    ML    10     8 6    13     6    16    44   340   644  -6.250  -6.596  -1.310  -1.005  -6.446  -3.975  0.368 -0.385 -0.191  0.094 
    MR    11     8 6    13     6    16    43   340   644  -6.988  -5.717  -1.625  -5.695  -0.829  -3.908  0.368 -0.385 -0.191  0.094 
     D    12     8 6    13     6    13    39   334   639  -9.049  -7.747  -3.544  -4.226  -4.244  -0.319 
    IL    13    13 5    13     6    17    45   342   646  -2.579  -2.842  -0.760  -4.497  -5.274  -4.934  0.000  0.000  0.000  0.000 
    IR    14    14 6    14     5    17    46   341   646  -2.408  -0.496  -5.920  -4.087  -5.193          0.000  0.000  0.000  0.000 
                                             [ MATP    3 ]      3    156 c g - -
    MP    15    14 6    19     6    22    50   341   645 -11.596 -11.535  -0.004 -10.311 -10.591 -10.986 -3.218 -3.421 -1.346  1.235 -1.125 -1.018  2.878 -1.521 -3.476  0.562 -0.741 -0.255 -0.277 -3.554 -1.592 -2.665 
    ML    16    14 6    19     6    16    43   338   643  -6.250  -6.596  -1.310  -1.005  -6.446  -3.975  0.368 -0.385 -0.191  0.094 
    MR    17    14 6    19     6    16    43   338   642  -6.988  -5.717  -1.625  -5.695  -0.829  -3.908  0.368 -0.385 -0.191  0.094 
     D    18    14 6    19     6    13    38   333   637  -9.049  -7.747  -3.544  -4.226  -4.244  -0.319 
    IL    19    19 5    19     6    17    45   340   644  -2.579  -2.842  -0.760  -4.497  -5.274  -4.934  0.000  0.000  0.000  0.000 
    IR    20    20 6    20     5    17    45   340   644  -2.408  -0.496  -5.920  -4.087  -5.193          0.000  0.000  0.000  0.000 
                                             [ MATP    4 ]      4    155 U A - -
    MP    21    20 6    25     6    22    48   339   643 -11.596 -11.535  -0.004 -10.311 -10.591 -10.986 -4.633 -4.681 -4.768 -1.193 -1.676 -5.612  1.204 -4.796 -3.222 -0.711 -2.864 -2.859  3.182 -0.880  0.854 -1.494 
    ML    22    20 6    25     6    16    43   336   641  -6.250  -6.596  -1.310  -1.005  -6.446  -3.975  0.368 -0.385 -0.191  0.094 
    MR    23    20 6    25     6    16    42   336   640  -6.988  -5.717  -1.625  -5.695  -0.829  -3.908  0.368 -0.385 -0.191  0.094 
     D    24    20 6    25     6    13    38   332   636  -9.049  -7.747  -3.544  -4.226  -4.244  -0.319 
    IL    25    25 5    25     6    16    44   338   642  -2.579  -2.842  -0.760  -4.497  -5.274  -4.934  0.000  0.000  0.000  0.000 
    IR    26    26 6    26     5    17    44   338   642  -2.408  -0.496  -5.920  -4.087  -5.193          0.000  0.000  0.000  0.000 
                                             [ MATP    5 ]      5    154 A U - -
    MP    27    26 6    31     6    21    46   337   641 -11.596 -11.535  -0.004 -10.311 -10.591 -10.986 -9.654 -8.654 -6.023  3.989 -10.875 -11.296 -7.504 -5.853 -9.563 -5.289 -10.020 -5.325 -7.620 -10.701 -9.072 -5.923 
    ML    28    26 6    31     6    15    42   335   639  -6.250  -6.596  -1.310  -1.005  -6.446  -3.975  0.368 -0.385 -0.191  0.094 
    MR    29    26 6    31     6    15    41   334   638  -6.988  -5.717  -1.625  -5.695  -0.829  -3.908  0.368 -0.385 -0.191  0.094 
     D    30    26 6    31     6    12    38   331   635  -9.049  -7.747  -3.544  -4.226  -4.244  -0.319 
    IL    31    31 5    31     6    16    43   336   640  -2.579  -2.842  -0.760  -4.497  -5.274  -4.934  0.000  0.000  0.000  0.000 
    IR    32    32 6    32     5    16    43   336   640  -2.408  -0.496  -5.920  -4.087  -5.193          0.000  0.000  0.000  0.000 
                                             [ MATP    6 ]      6    153 A U - -
    MP    33    32 6    37     6    20    44   335   639 -11.596 -11.535  -0.004 -10.311 -10.591 -10.986 -9.654 -8.654 -6.023  3.989 -10.875 -11.296 -7.504 -5.853 -9.563 -5.289 -10.020 -5.325 -7.620 -10.701 -9.072 -5.923 
    ML    34    32 6    37     6    15    41   333   637  -6.250  -6.596  -1.310  -1.005  -6.446  -3.975  0.368 -0.385 -0.191  0.094 
    MR    35    32 6    37     6    14    40   332   637  -6.988  -5.717  -1.625  -5.695  -0.829  -3.908  0.368 -0.385 -0.191  0.094 
     D    36    32 6    37     6    12    37   330   634  -9.049  -7.747  -3.544  -4.226  -4.244  -0.319 
    IL    37    37 5    37     6    16    42   334   638  -2.579  -2.842  -0.760  -4.497  -5.274  -4.934  0.000  0.000  0.000  0.000 
    IR    38    38 6    38     5    16    42   334   638  -2.408  -0.496  -5.920  -4.087  -5.193          0.000  0.000  0.000  0.000 
                                             [ MATP    7 ]      7    152 C G - -
    MP    39    38 6    43     4    18    42   333   637 -10.658 -10.865  -0.004  -9.279                 -11.029 -11.270 -8.221 -7.938 -6.476 -7.795  3.994 -10.017 -10.835 -7.840 -7.824 -9.919 -5.838 -11.105 -6.822 -9.620 
    ML    40    38 6    43     4    14    40   332   636  -3.758  -3.940  -0.507  -2.670                  0.368 -0.385 -0.191  0.094 
    MR    41    38 6    43     4    13    38   330   635  -4.809  -3.838  -1.706  -0.766                  0.368 -0.385 -0.191  0.094 
     D    42    38 6    43     4    12    37   329   634  -4.568  -4.250  -2.265  -0.520                 
    IL    43    43 5    43     4    16    41   332   637  -1.686  -2.369  -1.117  -4.855                  0.000  0.000  0.000  0.000 
    IR    44    44 6    44     3    15    41   332   637  -1.442  -0.798  -4.142                          0.000  0.000  0.000  0.000 
                                             [ MATL    8 ]      8      - A - - -
    ML    45    44 6    47     3    17    40   331   635 -11.575  -0.002 -10.229                          1.520 -0.271 -2.099 -3.824 
     D    46    44 6    47     3    12    36   328   633  -6.174  -1.687  -0.566                         
    IL    47    47 3    47     3    15    40   331   636  -1.442  -0.798  -4.142                          0.000  0.000  0.000  0.000 
                                             [ MATL    9 ]      9      - A - - -
    ML    48    47 3    50     3    16    39   330   634 -11.575  -0.002 -10.229                          1.582 -2.075 -4.621 -0.458 
     D    49    47 3    50     3    12    36   327   632  -6.174  -1.687  -0.566                         
    IL    50    50 3    50     3    14    39   330   635  -1.442  -0.798  -4.142                          0.000  0.000  0.000  0.000 
                                             [ MATL   10 ]     10      - u - - -
    ML    51    50 3    53     3    15    38   329   633  -5.636  -0.031 -10.229                         -0.902 -0.555  0.410  0.542 
     D    52    50 3    53     3    11    35   326   631  -6.174  -1.687  -0.566                         
    IL    53    53 3    53     3    14    38   329   633  -2.084  -0.458  -4.785                          0.000  0.000  0.000  0.000 
                                             [ MATL   11 ]     12      - G - - -
    ML    54    53 3    56     3    14    37   328   632 -11.575  -0.002 -10.229                         -1.982 -1.449  1.295 -0.109 
     D    55    53 3    56     3    11    35   326   630  -6.174  -1.687  -0.566                         
    IL    56    56 3    56     3    13    37   328   633  -1.442  -0.798  -4.142                          0.000  0.000  0.000  0.000 
                                             [ MATL   12 ]     13      - C - - -
    ML    57    56 3    59     3    13    36   327   631 -11.877  -0.002 -10.194                         -2.851  1.855 -2.871 -3.215 
     D    58    56 3    59     3    11    34   325   629  -5.620  -0.734  -1.403                         
    IL    59    59 3    59     3    13    36   327   631  -1.925  -0.554  -4.164                          0.000  0.000  0.000  0.000 
                                             [ MATR   13 ]      -    151 - C - -
    MR    60    59 3    62     3    12    35   326   630  -1.257  -0.927  -4.165                         -4.736  1.736 -2.027 -1.377 
     D    61    59 3    62     3    10    33   324   628  -6.390  -1.568  -0.620                         
    IR    62    62 3    62     3    11    35   325   630  -5.986  -0.619  -1.587                          0.000  0.000  0.000  0.000 
                                             [ MATR   14 ]      -    149 - u - -
    MR    63    62 3    65     3    11    34   324   629 -11.552  -0.002  -9.870                          0.033 -0.308  0.101  0.132 
     D    64    62 3    65     3    10    33   323   628 -10.732  -0.048  -4.962                         
    IR    65    65 3    65     3    11    34   325   629  -1.925  -0.554  -4.164                          0.000  0.000  0.000  0.000 
                                             [ MATR   15 ]      -    148 - G - -
    MR    66    65 3    68     3    10    33   323   628 -11.877  -0.546  -1.668                         -0.091 -1.149  1.057 -0.917 
     D    67    65 3    68     3     8    32   322   627  -6.390  -1.568  -0.620                         
    IR    68    68 3    68     3    10    34   324   629  -1.925  -0.554  -4.164                          0.000  0.000  0.000  0.000 
                                             [ MATR   16 ]      -    147 - c - -
    MR    69    68 3    71     3     9    32   323   627 -11.333  -0.042  -5.145                         -0.069  0.233 -0.045 -0.148 
     D    70    68 3    71     3     8    31   322   626 -11.346  -0.165  -3.218                         
    IR    71    71 3    71     3     9    33   323   628  -1.925  -0.554  -4.164                          0.000  0.000  0.000  0.000 
                                             [ MATR   17 ]      -    146 - u - -
    MR    72    71 3    74     3     9    31   322   626 -11.808  -0.708  -1.368                         -1.629  0.093 -0.307  0.849 
     D    73    71 3    74     3     7    30   320   625  -8.839  -1.416  -0.683                         
    IR    74    74 3    74     3    10    33   323   627  -1.925  -0.554  -4.164                          0.000  0.000  0.000  0.000 
                                             [ MATR   18 ]      -    145 - U - -
    MR    75    74 3    77     5     9    32   322   626  -0.602  -1.563  -9.616  -9.828 -10.720         -1.617  0.482 -2.027  1.022 
     D    76    74 3    77     5     7    29   320   624  -5.286  -0.062  -7.458  -8.889  -6.883         
    IR    77    77 3    77     5     9    32   321   625  -2.172  -0.373 -10.000  -8.168  -9.274          0.000  0.000  0.000  0.000 
                                             [ MATP   19 ]     14    140 G C - -
    MP    78    77 3    82     6    11    32   320   624 -11.596 -11.535  -0.004 -10.311 -10.591 -10.986 -5.892 -4.498 -5.727  0.300 -2.866 -6.275 -0.952 -6.399 -0.753  3.638 -6.349 -0.720 -2.190 -5.568 -3.935 -4.686 
    ML    79    77 3    82     6     6    25   318   622  -6.250  -6.596  -1.310  -1.005  -6.446  -3.975  0.368 -0.385 -0.191  0.094 
    MR    80    77 3    82     6     6    24   317   622  -6.988  -5.717  -1.625  -5.695  -0.829  -3.908  0.368 -0.385 -0.191  0.094 
     D    81    77 3    82     6     4    21   314   618  -9.049  -7.747  -3.544  -4.226  -4.244  -0.319 
    IL    82    82 5    82     6     7    27   319   623  -2.579  -2.842  -0.760  -4.497  -5.274  -4.934  0.000  0.000  0.000  0.000 
    IR    83    83 6    83     5     7    27   319   623  -2.408  -0.496  -5.920  -4.087  -5.193          0.000  0.000  0.000  0.000 
                                             [ MATP   20 ]     15    139 u a - -
    MP    84    83 6    88     6    10    30   318   622 -11.596 -11.535  -0.004 -10.311 -10.591 -10.986 -1.644 -2.373 -3.997  0.993 -2.378 -4.848  1.671 -4.217 -4.037  0.364 -4.602 -2.434  2.696  0.606 -1.832 -3.163 
    ML    85    83 6    88     6     6    24   316   620  -6.250  -6.596  -1.310  -1.005  -6.446  -3.975  0.368 -0.385 -0.191  0.094 
    MR    86    83 6    88     6     6    23   315   620  -6.988  -5.717  -1.625  -5.695  -0.829  -3.908  0.368 -0.385 -0.191  0.094 
     D    87    83 6    88     6     4    21   313   617  -9.049  -7.747  -3.544  -4.226  -4.244  -0.319 
    IL    88    88 5    88     6     7    26   317   621  -2.579  -2.842  -0.760  -4.497  -5.274  -4.934  0.000  0.000  0.000  0.000 
    IR    89    89 6    89     5     7    26   317   621  -2.408  -0.496  -5.920  -4.087  -5.193          0.000  0.000  0.000  0.000 
                                             [ MATP   21 ]     16    138 U A - -
    MP    90    89 6    94     4     9    28   316   620 -10.658 -10.865  -0.004  -9.279                 -9.198 -9.414 -8.545 -5.744 -6.898 -8.686 -2.660 -7.826 -8.512 -5.726 -8.767 -7.829  3.939 -1.856 -2.798 -6.059 
    ML    91    89 6    94     4     6    24   315   619  -3.758  -3.940  -0.507  -2.670                  0.368 -0.385 -0.191  0.094 
    MR    92    89 6    94     4     5    22   314   618  -4.809  -3.838  -1.706  -0.766                  0.368 -0.385 -0.191  0.094 
     D    93    89 6    94     4     4    20   312   617  -4.568  -4.250  -2.265  -0.520                 
    IL    94    94 5    94     4     6    25   316   620  -1.686  -2.369  -1.117  -4.855                  0.000  0.000  0.000  0.000 
    IR    95    95 6    95     3     6    25   315   620  -1.442  -0.798  -4.142                          0.000  0.000  0.000  0.000 
                                             [ MATL   22 ]     17      - G - - -
    ML    96    95 6    98     5     8    26   314   618 -10.525  -0.004 -10.341 -10.553 -11.444         -3.260  0.368  1.319 -3.174 
     D    97    95 6    98     5     3    20   311   616  -4.959  -0.803  -4.221  -2.596  -2.508         
    IL    98    98 3    98     5     6    23   314   618  -2.408  -0.496  -4.087  -5.920  -5.193          0.000  0.000  0.000  0.000 
                                             [ MATP   23 ]     18    137 c g - -
    MP    99    98 3   103     6     9    25   313   617 -11.596 -11.535  -0.004 -10.311 -10.591 -10.986 -5.493 -2.813 -1.723  2.544 -0.828 -2.658  2.936 -5.419 -5.537 -1.222 -6.050 -3.476 -0.968 -5.745 -2.534 -4.471 
    ML   100    98 3   103     6     5    21   311   615  -6.250  -6.596  -1.310  -1.005  -6.446  -3.975  0.368 -0.385 -0.191  0.094 
    MR   101    98 3   103     6     5    21   310   615  -6.988  -5.717  -1.625  -5.695  -0.829  -3.908  0.368 -0.385 -0.191  0.094 
     D   102    98 3   103     6     2    17   306   611  -9.049  -7.747  -3.544  -4.226  -4.244  -0.319 
    IL   103   103 5   103     6     5    22   312   616  -2.579  -2.842  -0.760  -4.497  -5.274  -4.934  0.000  0.000  0.000  0.000 
    IR   104   104 6   104     5     5    23   312   616  -2.408  -0.496  -5.920  -4.087  -5.193          0.000  0.000  0.000  0.000 
                                             [ MATP   24 ]     19    136 A U - -
    MP   105   104 6   109     6     8    23   311   615 -11.596 -11.535  -0.004 -10.311 -10.591 -10.986 -10.612 -10.149 -5.892  3.991 -11.245 -11.389 -9.036 -4.972 -10.738 -6.733 -10.925 -5.996 -9.241 -11.274 -10.097 -5.879 
    ML   106   104 6   109     6     5    21   309   613  -6.250  -6.596  -1.310  -1.005  -6.446  -3.975  0.368 -0.385 -0.191  0.094 
    MR   107   104 6   109     6     5    20   309   613  -6.988  -5.717  -1.625  -5.695  -0.829  -3.908  0.368 -0.385 -0.191  0.094 
     D   108   104 6   109     6     2    17   306   610  -9.049  -7.747  -3.544  -4.226  -4.244  -0.319 
    IL   109   109 5   109     6     5    21   310   614  -2.579  -2.842  -0.760  -4.497  -5.274  -4.934  0.000  0.000  0.000  0.000 
    IR   110   110 6   110     5     5    21   310   614  -2.408  -0.496  -5.920  -4.087  -5.193          0.000  0.000  0.000  0.000 
                                             [ MATP   25 ]     20    135 g c - -
    MP   111   110 6   115     6     6    21   309   613 -11.596 -11.535  -0.004 -10.311 -10.591 -10.986 -7.052 -5.833 -6.866 -1.354 -6.450 -0.877  2.764 -6.875 -2.044  2.928 -7.159 -3.526 -2.489 -6.784 -3.935 -5.739 
    ML   112   110 6   115     6     4    20   307   612  -6.250  -6.596  -1.310  -1.005  -6.446  -3.975  0.368 -0.385 -0.191  0.094 
    MR   113   110 6   115     6     4    19   307   611  -6.988  -5.717  -1.625  -5.695  -0.829  -3.908  0.368 -0.385 -0.191  0.094 
     D   114   110 6   115     6     2    17   305   609  -9.049  -7.747  -3.544  -4.226  -4.244  -0.319 
    IL   115   115 5   115     6     5    20   308   612  -2.579  -2.842  -0.760  -4.497  -5.274  -4.934  0.000  0.000  0.000  0.000 
    IR   116   116 6   116     5     5    20   308   612  -2.408  -0.496  -5.920  -4.087  -5.193          0.000  0.000  0.000  0.000 
                                             [ MATP   26 ]     21    134 C G - -
    MP   117   116 6   121     4     4    19   307   611 -10.658 -10.865  -0.730  -1.337                 -8.447 -8.703 -3.398 -4.915 -6.145 -0.531  3.804 -7.056 -7.882 -4.871 -1.640 -7.048 -1.445 -8.292 -1.192 -6.682 
    ML   118   116 6   121     4     4    19   306   611  -3.758  -3.940  -0.507  -2.670                  0.368 -0.385 -0.191  0.094 
    MR   119   116 6   121     4     3    18   306   610  -4.809  -3.838  -1.706  -0.766                  0.368 -0.385 -0.191  0.094 
     D   120   116 6   121     4     2    17   305   609  -4.568  -4.250  -2.265  -0.520                 
    IL   121   121 5   121     4     5    20   307   612  -1.686  -2.369  -1.117  -4.855                  0.000  0.000  0.000  0.000 
    IR   122   122 6   122     3     4    20   307   611  -1.442  -0.798  -4.142                          0.000  0.000  0.000  0.000 
                                             [ MATL   27 ]     22      - G - - -
    ML   123   122 6   125     3     4    19   305   610 -10.858  -0.003  -9.512                         -0.949 -0.978  1.340 -1.176 
     D   124   122 6   125     3     2    16   304   608 -11.675  -0.096  -3.960                         
    IL   125   125 3   125     3     3    17   305   610  -1.442  -0.798  -4.142                          0.000  0.000  0.000  0.000 
                                             [ MATL   28 ]     23      - G - - -
    ML   126   125 3   128     3     3    18   304   609 -11.547  -0.002 -10.201                         -1.474 -1.416  1.642 -2.793 
     D   127   125 3   128     3     1    13   299   604  -7.868  -3.381  -0.152                         
    IL   128   128 3   128     3     3    17   304   609  -1.442  -0.798  -4.142                          0.000  0.000  0.000  0.000 
                                             [ MATL   29 ]     24      - A - - -
    ML   129   128 3   131     3     3    17   303   608 -11.547  -0.144  -3.400                          1.470 -2.126 -0.043 -5.025 
     D   130   128 3   131     3     1    13   299   603  -7.868  -3.381  -0.152                         
    IL   131   131 3   131     3     3    17   304   608  -1.442  -0.798  -4.142                          0.000  0.000  0.000  0.000 
                                             [ MATL   30 ]     25      - a - - -
    ML   132   131 3   134     3     5    18   303   607 -11.404  -0.002 -10.058                          0.706  0.363 -0.398 -1.629 
     D   133   131 3   134     3     0    13   298   602  -9.944  -2.904  -0.209                         
    IL   134   134 3   134     3     3    17   303   607  -1.442  -0.798  -4.142                          0.000  0.000  0.000  0.000 
                                             [ MATL   31 ]     26      - g - - -
    ML   135   134 3   137     3     5    17   302   606 -11.426  -0.002 -10.080                         -3.348  0.706  0.733 -0.717 
     D   136   134 3   137     3     0    13   297   602  -9.774  -1.857  -0.468                         
    IL   137   137 3   137     3     3    16   302   606  -1.442  -0.798  -4.142                          0.000  0.000  0.000  0.000 
                                             [ MATL   32 ]     27      - C - - -
    ML   138   137 3   140     3     4    16   301   605 -11.468  -0.006  -7.985                         -2.739  1.337 -0.153 -1.233 
     D   139   137 3   140     3     0    13   296   600  -9.358  -4.871  -0.052                         
    IL   140   140 3   140     3     3    16   301   605  -1.442  -0.798  -4.142                          0.000  0.000  0.000  0.000 
                                             [ MATL   33 ]     28      - G - - -
    ML   141   140 3   143     3     3    15   300   604 -11.464  -0.002 -10.118                         -2.474  0.234  1.226 -1.714 
     D   142   140 3   143     3     0    13   296   600  -9.408  -4.921  -0.051                         
    IL   143   143 3   143     3     2    15   300   604  -1.442  -0.798  -4.142                          0.000  0.000  0.000  0.000 
                                             [ MATL   34 ]     29      - G - - -
    ML   144   143 3   146     3     2    14   299   603 -11.464  -0.017  -6.439                         -0.943 -0.114  1.225 -2.197 
     D   145   143 3   146     3     0    13   296   600  -9.408  -3.899  -0.102                         
    IL   146   146 3   146     3     2    15   299   604  -1.442  -0.798  -4.142                          0.000  0.000  0.000  0.000 
                                             [ MATL   35 ]     30      - G - - -
    ML   147   146 3   149     3     1    14   298   602  -3.348  -0.400  -2.796                         -1.204  0.149  1.110 -1.742 
     D   148   146 3   149     3     0    13   296   600  -9.525  -0.101  -3.916                         
    IL   149   149 3   149     3     2    15   305   610  -0.206  -2.938  -8.724                          0.000  0.000  0.000  0.000 
                                             [ MATL   36 ]     40      - g - - -
    ML   150   149 3   152     3     1    13   296   600 -11.372  -0.026  -5.844                          0.365 -0.263  0.710 -2.040 
     D   151   149 3   152     3     0    11   294   599 -10.161  -0.168  -3.201                         
    IL   152   152 3   152     3     1    13   296   601  -1.442  -0.798  -4.142                          0.000  0.000  0.000  0.000 
                                             [ MATL   37 ]     41      - c - - -
    ML   153   152 3   155     3     1    12   295   599 -11.541  -0.007  -7.726                         -1.765  0.730  0.067 -0.000 
     D   154   152 3   155     3     0    10   293   598  -8.047  -0.301  -2.439                         
    IL   155   155 3   155     3     1    12   295   599  -1.442  -0.798  -4.142                          0.000  0.000  0.000  0.000 
                                             [ MATL   38 ]     42      - g - - -
    ML   156   155 3   158     3     1    11   294   598 -11.570  -0.008  -7.660                         -1.523 -0.321  0.693  0.305 
     D   157   155 3   158     3     0     9   292   596  -6.687  -0.952  -1.079                         
    IL   158   158 3   158     3     1    11   294   599  -1.442  -0.798  -4.142                          0.000  0.000  0.000  0.000 
                                             [ MATL   39 ]     43      - g - - -
    ML   159   158 3   161     3     1    10   293   597 -11.569  -0.196  -2.984                         -0.407  0.018  0.558 -0.393 
     D   160   158 3   161     3     0     8   291   595  -6.723  -2.236  -0.362                         
    IL   161   161 3   161     3     1    10   293   598  -1.442  -0.798  -4.142                          0.000  0.000  0.000  0.000 
                                             [ MATL   40 ]     44      - c - - -
    ML   162   161 3   164     3     1     9   292   596 -11.376  -0.326  -2.308                         -0.496  0.816 -0.222 -0.571 
     D   163   161 3   164     3     0     8   291   595 -10.137  -0.278  -2.521                         
    IL   164   164 3   164     3     1    10   292   597  -1.442  -0.798  -4.142                          0.000  0.000  0.000  0.000 
                                             [ MATL   41 ]     45      - g - - -
    ML   165   164 3   167     3     1     9   291   595 -11.266  -0.054  -4.796                          0.178 -0.510  0.423 -0.277 
     D   166   164 3   167     3     0     7   290   594 -10.686  -0.244  -2.688                         
    IL   167   167 3   167     3     1     9   291   596  -1.442  -0.798  -4.142                          0.000  0.000  0.000  0.000 
                                             [ MATL   42 ]     46      - c - - -
    ML   168   167 3   170     3     1     9   290   595 -11.496  -0.006  -8.002                         -0.172  0.403  0.344 -0.939 
     D   169   167 3   170     3     0     5   287   592  -8.992  -1.585  -0.589                         
    IL   170   170 3   170     3     1     8   290   595  -1.442  -0.798  -4.142                          0.000  0.000  0.000  0.000 
                                             [ MATL   43 ]     47      - c - - -
    ML   171   170 3   173     3     1     8   289   594 -11.519  -0.030  -5.607                         -0.732  0.665 -0.231 -0.058 
     D   172   170 3   173     3     0     5   286   591  -8.590  -3.074  -0.187                         
    IL   173   173 3   173     3     1     8   290   594  -1.442  -0.798  -4.142                          0.000  0.000  0.000  0.000 
                                             [ MATL   44 ]     48      - G - - -
    ML   174   173 3   176     3     1     7   288   593 -11.495  -0.120  -3.654                         -1.547  0.158  1.118 -1.428 
     D   175   173 3   176     3     0     5   286   591  -9.012  -1.834  -0.479                         
    IL   176   176 3   176     3     1     7   289   593  -1.442  -0.798  -4.142                          0.000  0.000  0.000  0.000 
                                             [ MATL   45 ]     49      - G - - -
    ML   177   176 3   179     3     1     6   287   592 -11.401  -0.109  -3.794                         -1.144  0.313  1.060 -2.186 
     D   178   176 3   179     3     0     5   286   590  -9.966  -0.670  -1.433                         
    IL   179   179 3   179     3     1     7   288   592  -1.442  -0.798  -4.142                          0.000  0.000  0.000  0.000 
                                             [ MATL   46 ]     50      - c - - -
    ML   180   179 3   182     3     1     6   286   591 -11.419  -0.235  -2.735                         -1.562  0.653 -0.476  0.454 
     D   181   179 3   182     3     0     4   285   589  -9.827  -0.675  -1.424                         
    IL   182   182 3   182     3     1     6   287   592  -1.442  -0.798  -4.142                          0.000  0.000  0.000  0.000 
                                             [ MATL   47 ]     51      - g - - -
    ML   183   182 3   185     3     1     7   286   590 -11.307  -0.019  -6.311                         -1.265 -0.077  0.806 -0.173 
     D   184   182 3   185     3     0     3   282   587 -10.507  -0.842  -1.179                         
    IL   185   185 3   185     3     1     6   286   590  -1.442  -0.798  -4.142                          0.000  0.000  0.000  0.000 
                                             [ MATL   48 ]     52      - u - - -
    ML   186   185 3   188     3     1     7   285   589 -11.451  -0.002 -10.105                         -1.663  0.049 -0.140  0.801 
     D   187   185 3   188     3     0     3   278   582  -9.540  -3.956  -0.098                         
    IL   188   188 3   188     3     1     6   285   589  -1.442  -0.798  -4.142                          0.000  0.000  0.000  0.000 
                                             [ MATL   49 ]     53      - U - - -
    ML   189   188 3   191     3     1     6   284   588 -11.456  -0.024  -5.934                         -2.147 -0.548 -1.558  1.460 
     D   190   188 3   191     3     0     3   277   581  -9.490  -3.253  -0.162                         
    IL   191   191 3   191     3     1     5   284   589  -1.442  -0.798  -4.142                          0.000  0.000  0.000  0.000 
                                             [ MATL   50 ]     54      - u - - -
    ML   192   191 3   194     3     1     5   283   587 -11.444  -0.074  -4.337                         -0.444 -0.398 -0.561  0.870 
     D   193   191 3   194     3     0     3   276   581  -9.611  -5.124  -0.044                         
    IL   194   194 3   194     3     1     5   283   588  -1.442  -0.798  -4.142                          0.000  0.000  0.000  0.000 
                                             [ MATL   51 ]     55      - g - - -
    ML   195   194 3   197     3     1     4   282   587  -1.449  -1.883  -1.464                         -1.007 -0.059  0.655 -0.046 
     D   196   194 3   197     3     0     2   276   580 -10.160  -5.673  -0.030                         
    IL   197   197 3   197     3     1     7   285   590  -0.502  -1.774  -9.179                          0.000  0.000  0.000  0.000 
                                             [ MATL   52 ]     60      - u - - -
    ML   198   197 3   200     3     1     5   282   586  -0.540  -1.768  -5.769                         -0.674  0.388 -0.679  0.526 
     D   199   197 3   200     3     0     2   276   580 -11.856  -0.365  -2.164                         
    IL   200   200 3   200     3     1     7   282   587  -0.346  -2.236  -9.888                          0.000  0.000  0.000  0.000 
                                             [ MATL   53 ]     66      - g - - -
    ML   201   200 3   203     3     1     5   277   581 -11.416  -0.025  -5.886                         -2.231  0.311  0.411  0.282 
     D   202   200 3   203     3     0     1   271   575  -9.856  -2.393  -0.307                         
    IL   203   203 3   203     3     1     4   277   582  -1.442  -0.798  -4.142                          0.000  0.000  0.000  0.000 
                                             [ MATL   54 ]     67      - g - - -
    ML   204   203 3   206     3     1     7   276   580 -11.423  -0.002 -10.077                         -0.058 -0.198  0.317 -0.118 
     D   205   203 3   206     3     0     1   270   574  -9.797  -5.310  -0.038                         
    IL   206   206 3   206     3     1     4   276   581  -1.442  -0.798  -4.142                          0.000  0.000  0.000  0.000 
                                             [ MATL   55 ]     68      - g - - -
    ML   207   206 3   209     3     1     7   275   579 -11.423  -0.002 -10.077                         -1.444  0.427  0.540 -0.263 
     D   208   206 3   209     3     0     1   269   574  -9.797  -2.677  -0.247                         
    IL   209   209 3   209     3     1     4   275   580  -1.442  -0.798  -4.142                          0.000  0.000  0.000  0.000 
                                             [ MATL   56 ]     69      - c - - -
    ML   210   209 3   212     3     1     6   274   578 -11.446  -0.002 -10.100                         -0.357  0.494 -0.045 -0.249 
     D   211   209 3   212     3     0     1   268   573  -9.594  -5.107  -0.044                         
    IL   212   212 3   212     3     1     4   274   579  -1.442  -0.798  -4.142                          0.000  0.000  0.000  0.000 
                                             [ MATL   57 ]     70      - c - - -
    ML   213   212 3   215     3     1     6   273   577 -11.446  -0.002 -10.100                         -0.098  0.522 -0.552 -0.077 
     D   214   212 3   215     3     0     1   268   573  -9.594  -5.107  -0.044                         
    IL   215   215 3   215     3     1     4   273   578  -1.442  -0.798  -4.142                          0.000  0.000  0.000  0.000 
                                             [ MATL   58 ]     71      - u - - -
    ML   216   215 3   218     3     1     5   272   576 -11.446  -0.018  -6.398                         -1.073  0.155 -0.025  0.514 
     D   217   215 3   218     3     0     1   268   573  -9.594  -2.475  -0.288                         
    IL   218   218 3   218     3     1     4   272   577  -1.442  -0.798  -4.142                          0.000  0.000  0.000  0.000 
                                             [ MATL   59 ]     72      - u - - -
    ML   219   218 3   221     3     1     4   271   575 -11.453  -0.047  -4.988                         -0.704 -0.485  0.248  0.570 
     D   220   218 3   221     3     0     1   267   572  -9.527  -5.040  -0.047                         
    IL   221   221 3   221     3     1     4   271   576  -1.442  -0.798  -4.142                          0.000  0.000  0.000  0.000 
                                             [ MATL   60 ]     73      - u - - -
    ML   222   221 3   224     3     1     3   270   575 -11.408  -0.042  -5.144                         -0.735 -0.391  0.188  0.582 
     D   223   221 3   224     3     0     1   267   572  -9.918  -1.942  -0.437                         
    IL   224   224 3   224     3     1     3   271   575  -1.442  -0.798  -4.142                          0.000  0.000  0.000  0.000 
                                             [ MATL   61 ]     74      - u - - -
    ML   225   224 3   227     3     1     3   269   574 -11.414  -0.065  -4.516                         -1.816  0.565 -0.478  0.603 
     D   226   224 3   227     3     0     1   267   571  -9.871  -1.629  -0.566                         
    IL   227   227 3   227     3     1     3   270   574  -1.442  -0.798  -4.142                          0.000  0.000  0.000  0.000 
                                             [ MATL   62 ]     75      - c - - -
    ML   228   227 3   230     3     1     2   268   573  -2.359  -0.953  -1.794                         -0.056  0.252  0.131 -0.410 
     D   229   227 3   230     3     0     0   266   570  -9.919  -2.542  -0.274                         
    IL   230   230 3   230     3     1     3   269   574  -0.763  -1.709  -3.257                          0.000  0.000  0.000  0.000 
                                             [ MATL   63 ]     80      - g - - -
    ML   231   230 3   233     3     1     2   267   572 -10.848  -0.283  -2.491                          0.003  0.001  0.031 -0.036 
     D   232   230 3   233     3     0     0   266   570 -11.689  -0.929  -1.076                         
    IL   233   233 3   233     3     1     3   268   573  -1.442  -0.798  -4.142                          0.000  0.000  0.000  0.000 
                                             [ MATL   64 ]     81      - c - - -
    ML   234   233 3   236     3     1     3   267   571 -11.076  -0.013  -6.823                          0.079  0.888 -0.586 -1.226 
     D   235   233 3   236     3     0     0   264   569 -11.264  -0.938  -1.066                         
    IL   236   236 3   236     3     1     2   267   571  -1.442  -0.798  -4.142                          0.000  0.000  0.000  0.000 
                                             [ MATL   65 ]     82      - a - - -
    ML   237   236 3   239     3     1     3   266   570 -11.352  -0.025  -5.870                          0.684 -0.360 -0.459 -0.173 
     D   238   236 3   239     3     0     0   262   567 -10.279  -4.221  -0.081                         
    IL   239   239 3   239     3     1     2   266   571  -1.442  -0.798  -4.142                          0.000  0.000  0.000  0.000 
                                             [ MATL   66 ]     83      - a - - -
    ML   240   239 3   242     3     1     3   265   569 -11.338  -0.012  -6.981                          0.849  0.150 -1.130 -0.661 
     D   241   239 3   242     3     0     0   262   567 -10.356  -0.663  -1.444                         
    IL   242   242 3   242     3     1     1   265   569  -1.442  -0.798  -4.142                          0.000  0.000  0.000  0.000 
                                             [ MATL   67 ]     84      - c - - -
    ML   243   242 3   245     3     1     3   264   568 -11.488  -0.014  -6.776                         -0.901  0.419  0.317 -0.180 
     D   244   242 3   245     3     0     0   259   563  -9.112  -4.625  -0.062                         
    IL   245   245 3   245     3     1     1   264   569  -1.442  -0.798  -4.142                          0.000  0.000  0.000  0.000 
                                             [ MATL   68 ]     85      - C - - -
    ML   246   245 3   248     3     1     3   263   567 -11.476  -0.002 -10.130                         -0.903  1.220 -0.568 -1.116 
     D   247   245 3   248     3     0     0   258   563  -9.268  -4.781  -0.056                         
    IL   248   248 3   248     3     1     1   263   568  -1.442  -0.798  -4.142                          0.000  0.000  0.000  0.000 
                                             [ MATL   69 ]     86      - a - - -
    ML   249   248 3   251     3     1     2   262   566 -11.476  -0.006  -7.944                          0.783 -0.195 -2.081  0.225 
     D   250   248 3   251     3     0     0   258   563  -9.268  -2.205  -0.356                         
    IL   251   251 3   251     3     1     1   262   567  -1.442  -0.798  -4.142                          0.000  0.000  0.000  0.000 
                                             [ MATL   70 ]     87      - C - - -
    ML   252   251 3   254     3     1     1   261   565 -11.492  -0.050  -4.885                         -1.864  1.048 -1.419  0.360 
     D   253   251 3   254     3     0     0   258   562  -9.048  -2.539  -0.276                         
    IL   254   254 3   254     3     1     1   261   566  -1.442  -0.798  -4.142                          0.000  0.000  0.000  0.000 
                                             [ MATL   71 ]     88      - c - - -
    ML   255   254 3   257     3     1     1   260   564 -11.457  -0.053  -4.797                         -0.150  0.366 -0.308  0.004 
     D   256   254 3   257     3     0     0   257   561  -9.481  -2.494  -0.284                         
    IL   257   257 3   257     3     1     1   260   565  -1.442  -0.798  -4.142                          0.000  0.000  0.000  0.000 
                                             [ MATL   72 ]     89      - u - - -
    ML   258   257 3   260     3     1     1   259   563 -11.426  -0.338  -2.261                         -1.001  0.110  0.098  0.434 
     D   259   257 3   260     3     0     0   256   561  -9.771  -1.416  -0.680                         
    IL   260   260 3   260     3     1     1   260   564  -1.442  -0.798  -4.142                          0.000  0.000  0.000  0.000 
                                             [ MATL   73 ]     90      - U - - -
    ML   261   260 3   263     3     1     1   259   563 -11.164  -0.117  -3.692                         -1.635 -0.194 -0.532  1.079 
     D   262   260 3   263     3     0     0   255   559 -11.034  -3.157  -0.172                         
    IL   263   263 3   263     3     1     1   259   564  -1.442  -0.798  -4.142                          0.000  0.000  0.000  0.000 
                                             [ MATL   74 ]     91      - C - - -
    ML   264   263 3   266     3     1     1   258   562 -11.103  -0.027  -5.799                         -0.797  1.055 -2.037  0.141 
     D   265   263 3   266     3     0     0   255   559 -11.200  -2.262  -0.338                         
    IL   266   266 3   266     3     1     1   258   563  -1.442  -0.798  -4.142                          0.000  0.000  0.000  0.000 
                                             [ MATL   75 ]     92      - c - - -
    ML   267   266 3   269     3     1     1   257   561 -11.190  -0.048  -4.956                         -1.903  0.807 -0.564  0.385 
     D   268   266 3   269     3     0     0   254   558 -10.953  -4.195  -0.082                         
    IL   269   269 3   269     3     1     1   258   562  -1.442  -0.798  -4.142                          0.000  0.000  0.000  0.000 
                                             [ MATL   76 ]     93      - C - - -
    ML   270   269 3   272     3     1     3   256   561 -11.165  -0.002  -9.819                         -0.758  1.125 -0.679 -0.731 
     D   271   269 3   272     3     0     0   254   558 -11.030  -2.421  -0.299                         
    IL   272   272 3   272     3     1     1   257   561  -1.442  -0.798  -4.142                          0.000  0.000  0.000  0.000 
                                             [ MATL   77 ]     94      - g - - -
    ML   273   272 3   275     3     1     2   255   560 -11.249  -0.002  -9.903                         -0.501  0.489  0.777 -2.504 
     D   274   272 3   275     3     0     0   253   558 -10.751  -2.904  -0.208                         
    IL   275   275 3   275     3     1     1   256   560  -1.442  -0.798  -4.142                          0.000  0.000  0.000  0.000 
                                             [ MATL   78 ]     95      - g - - -
    ML   276   275 3   278     3     1     1   254   559 -11.294  -0.002  -9.949                         -0.627  0.338  0.788 -1.467 
     D   277   275 3   278     3     0     0   253   557 -10.566  -0.048  -4.958                         
    IL   278   278 3   278     3     1     1   255   559  -1.442  -0.798  -4.142                          0.000  0.000  0.000  0.000 
                                             [ MATL   79 ]     96      - g - - -
    ML   279   278 3   281     3     1     1   253   558 -11.575  -0.010  -7.306                         -0.697  0.413  0.510 -0.672 
     D   280   278 3   281     3     0     0   251   556  -6.174  -1.687  -0.566                         
    IL   281   281 3   281     3     1     1   254   558  -1.442  -0.798  -4.142                          0.000  0.000  0.000  0.000 
                                             [ MATL   80 ]     97      - c - - -
    ML   282   281 3   284     3     1     1   252   557 -11.567  -0.009  -7.368                         -1.212  0.535 -0.127  0.267 
     D   283   281 3   284     3     0     0   251   555  -6.870  -0.800  -1.262                         
    IL   284   284 3   284     3     1     1   253   557  -1.442  -0.798  -4.142                          0.000  0.000  0.000  0.000 
                                             [ MATL   81 ]     98      - c - - -
    ML   285   284 3   287     3     1     1   251   556 -11.568  -0.064  -4.548                         -0.514  0.430  0.249 -0.388 
     D   286   284 3   287     3     0     0   250   554  -6.840  -0.823  -1.231                         
    IL   287   287 3   287     3     1     1   252   556  -1.442  -0.798  -4.142                          0.000  0.000  0.000  0.000 
                                             [ MATL   82 ]     99      - c - - -
    ML   288   287 3   290     3     1     1   250   555 -11.514  -0.006  -8.031                         -0.234  0.479  0.429 -1.287 
     D   289   287 3   290     3     0     0   249   553  -8.688  -0.186  -3.079                         
    IL   290   290 3   290     3     1     1   251   555  -1.442  -0.798  -4.142                          0.000  0.000  0.000  0.000 
                                             [ MATL   83 ]    100      - C - - -
    ML   291   290 3   293     3     1     1   249   554 -11.571  -0.174  -3.145                         -2.824  1.523 -0.718 -1.405 
     D   292   290 3   293     3     0     0   247   552  -6.575  -2.088  -0.407                         
    IL   293   293 3   293     3     1     1   250   554  -1.442  -0.798  -4.142                          0.000  0.000  0.000  0.000 
                                             [ MATL   84 ]    101      - c - - -
    ML   294   293 3   296     3     1     1   248   553 -11.400  -0.040  -5.217                         -1.313  0.633  0.612 -0.948 
     D   295   293 3   296     3     0     0   247   551  -9.978  -1.138  -0.877                         
    IL   296   296 3   296     3     1     1   249   553  -1.442  -0.798  -4.142                          0.000  0.000  0.000  0.000 
                                             [ MATL   85 ]    102      - G - - -
    ML   297   296 3   299     3     1     1   247   552  -1.161  -2.379  -1.472                         -1.563  0.112  1.205 -1.865 
     D   298   296 3   299     3     0     0   247   551  -9.570  -5.083  -0.045                         
    IL   299   299 3   299     3     1     1   247   551  -5.098  -0.049  -7.798                          0.000  0.000  0.000  0.000 
                                             [ MATL   86 ]    104      - g - - -
    ML   300   299 3   302     3     1     1   246   550 -10.805  -0.022  -6.093                         -0.189 -0.445  0.783 -0.584 
     D   301   299 3   302     3     0     0   247   551 -11.751  -0.518  -1.729                         
    IL   302   302 3   302     3     1     1   247   551  -1.442  -0.798  -4.142                          0.000  0.000  0.000  0.000 
                                             [ MATL   87 ]    105      - C - - -
    ML   303   302 3   305     3     1     1   244   549 -11.376  -0.338  -2.263                         -3.432  1.118 -0.449  0.008 
     D   304   302 3   305     3     0     0   251   555 -10.137  -1.194  -0.832                         
    IL   305   305 3   305     3     1     1   242   546  -1.442  -0.798  -4.142                          0.000  0.000  0.000  0.000 
                                             [ MATL   88 ]    106      - C - - -
    ML   306   305 3   308     3     1     1   237   541  -2.776  -0.230  -9.810                         -3.737  1.545 -3.769 -0.098 
     D   307   305 3   308     3     0     0   257   561  -0.922  -6.570  -1.115                         
    IL   308   308 3   308     3     1     1   267   572  -0.087  -4.764  -5.513                          0.000  0.000  0.000  0.000 
                                             [ MATL   89 ]    133      - C - - -
    ML   309   308 3   311     2     1     1     1     1       *   0.000                                 -1.579  1.598 -2.073 -1.320 
     D   310   308 3   311     2     0     0     0     0       *   0.000                                 
    IL   311   311 3   311     2     1     1    13    28  -1.823  -0.479                                  0.000  0.000  0.000  0.000 
                                             [ END    90 ]      -      - - - - -
     E   312   311 3    -1     0     0     0     0     0                                                 
//
HMMER3/f [3.1b3 | July 2016]
NAME  Planctomycetes
LENG  103
MAXL  354
ALPH  RNA
RF    no
MM    no
CONS  yes
CS    yes
MAP   yes
DATE  Wed Dec  2 08:14:43 2020
NSEQ  188
EFFN  55.729309
CKSUM 1817577401
STATS LOCAL MSV       -9.2935  0.71831
STATS LOCAL VITERBI  -10.3577  0.71831
STATS LOCAL FORWARD   -2.5404  0.71831
HMM          A        C        G        U   
            m->m     m->i     m->d     i->m     i->i     d->m     d->d
  COMPO   1.65032  1.18484  1.27896  1.49660
          1.38629  1.38629  1.38629  1.38629
          0.00380  6.26888  6.26888  1.46634  0.26236  0.00000        *
      1   2.68425  5.03772  0.09801  3.98479      1 G - - <
          1.38629  1.38629  1.38629  1.38629
          0.00380  6.26888  6.26888  1.46634  0.26236  1.09861  0.40547
      2   2.96858  0.65125  1.99267  1.23477      2 C - - <
          1.38629  1.38629  1.38629  1.38629
          0.00380  6.26888  6.26888  1.46634  0.26236  1.09861  0.40547
      3   1.70941  0.57645  1.68809  2.62737      3 C - - <
          1.38629  1.38629  1.38629  1.38629
          0.00380  6.26888  6.26888  1.46634  0.26236  1.09861  0.40547
      4   3.67499  1.82737  2.93202  0.27375      4 U - - <
          1.38629  1.38629  1.38629  1.38629
          0.00380  6.26888  6.26888  1.46634  0.26236  1.09861  0.40547
      5   0.00635  6.39709  5.83805  6.34823      5 A - - <
          1.38629  1.38629  1.38629  1.38629
          0.00380  6.26888  6.26888  1.46634  0.26236  1.09861  0.40547
      6   0.00639  6.39019  5.83355  6.33906      6 A - - <
          1.38629  1.38629  1.38629  1.38629
          0.00380  6.26888  6.26888  1.46634  0.26236  1.09861  0.40547
      7   6.98575  0.00344  7.04059  6.41709      7 C - - <
          1.38629  1.38629  1.38629  1.38629
          0.00380  6.26888  6.26888  1.46634  0.26236  1.09861  0.40547
      8   0.33149  1.56165  2.85853  4.19932      8 A - - -
          1.38629  1.38629  1.38629  1.38629
          0.00380  6.26888  6.26888  1.46634  0.26236  1.09861  0.40547
      9   0.28616  2.85034  4.83186  1.69795      9 A - - -
          1.38629  1.38629  1.38629  1.38629
          0.00380  6.26888  6.26888  1.46634  0.26236  1.09861  0.40547
     10   2.05398  1.77530  1.08930  1.00542     10 u - - -
          1.38629  1.38629  1.38629  1.38629
          0.02382  3.83300  6.26888  0.16669  1.87379  1.09861  0.40547
     11   2.83412  2.40008  0.48301  1.45417     12 G - - -
          1.38629  1.38629  1.38629  1.38629
          0.00380  6.26888  6.26888  1.46634  0.26236  1.09861  0.40547
     12   3.37361  0.09844  3.36960  3.68558     13 C - - -
          1.38629  1.38629  1.38629  1.38629
          0.00380  6.26888  6.26888  1.46634  0.26236  1.09861  0.40547
     13   2.56624  3.21653  0.14469  4.02908     14 G - - <
          1.38629  1.38629  1.38629  1.38629
          0.00380  6.26888  6.26888  1.46634  0.26236  1.09861  0.40547
     14   1.85300  1.53959  2.40463  0.61903     15 U - - <
          1.38629  1.38629  1.38629  1.38629
          0.00380  6.26888  6.26888  1.46634  0.26236  1.09861  0.40547
     15   6.03117  4.36255  6.01333  0.01775     16 U - - <
          1.38629  1.38629  1.38629  1.38629
          0.00380  6.26888  6.26888  1.46634  0.26236  1.09861  0.40547
     16   3.80401  1.11145  0.47220  3.68848     17 G - - -
          1.38629  1.38629  1.38629  1.38629
          0.00380  6.26888  6.26888  1.46634  0.26236  1.09861  0.40547
     17   0.89894  0.62017  3.71333  3.48190     18 C - - <
          1.38629  1.38629  1.38629  1.38629
          0.00380  6.26888  6.26888  1.46634  0.26236  1.09861  0.40547
     18   0.00591  5.99853  6.29440  6.46365     19 A - - <
          1.38629  1.38629  1.38629  1.38629
          0.00380  6.26888  6.26888  1.46634  0.26236  1.09861  0.40547
     19   3.82066  0.75753  0.69834  4.43505     20 g - - <
          1.38629  1.38629  1.38629  1.38629
          0.00380  6.26888  6.26888  1.46634  0.26236  1.09861  0.40547
     20   4.79585  0.08327  3.78569  3.01712     21 C - - <
          1.38629  1.38629  1.38629  1.38629
          0.50279  6.26888  0.93327  1.46634  0.26236  1.09861  0.40547
     21   2.07484  2.06114  0.44687  2.23040     22 G - - _
          1.38629  1.38629  1.38629  1.38629
          0.00624  5.77233  5.77233  1.46634  0.26236  0.06111  2.82542
     22   2.43389  2.36455  0.24250  3.39184     23 G - - _
          1.38629  1.38629  1.38629  1.38629
          0.00387  6.24893  6.24893  1.46634  0.26236  2.59719  0.07740
     23   0.36605  2.86765  1.41109  5.14567     24 A - - _
          1.38629  1.38629  1.38629  1.38629
          0.10273  6.24893  2.34655  1.46634  0.26236  2.59719  0.07740
     24   0.89075  1.11979  1.66029  2.61430     25 a - - _
          1.38629  1.38629  1.38629  1.38629
          0.00427  6.15048  6.15048  1.46634  0.26236  2.04089  0.13916
     25   3.97208  0.88569  0.86842  1.90299     26 g - - _
          1.38629  1.38629  1.38629  1.38629
          0.00421  6.16539  6.16539  1.46634  0.26236  1.28633  0.32336
     26   3.39144  0.45232  1.47582  2.28673     27 C - - _
          1.38629  1.38629  1.38629  1.38629
          0.00715  6.19472  5.28151  1.46634  0.26236  3.70699  0.02486
     27   3.20609  1.20637  0.53337  2.60940     28 G - - _
          1.38629  1.38629  1.38629  1.38629
          0.00410  6.19167  6.19167  1.46634  0.26236  3.74297  0.02397
     28   2.05785  1.44862  0.53362  2.97791     29 G - - _
          1.38629  1.38629  1.38629  1.38629
          0.01481  6.19167  4.36948  1.46634  0.26236  2.82976  0.06084
     29   2.25407  1.26594  0.61215  2.64693     30 G - - _
          1.38629  1.38629  1.38629  1.38629
          0.28056  2.30517  1.93171  2.19072  0.11860  0.04453  3.13368
     30   1.13021  1.55903  0.88521  2.91756     40 g - - _
          1.38629  1.38629  1.38629  1.38629
          0.02100  6.12821  3.98431  1.46634  0.26236  0.10018  2.35046
     31   2.69190  0.86981  1.32767  1.39384     41 c - - _
          1.38629  1.38629  1.38629  1.38629
          0.00778  6.24507  5.14891  1.46634  0.26236  0.13890  2.04265
     32   2.51849  1.60702  0.89299  1.17278     42 g - - _
          1.38629  1.38629  1.38629  1.38629
          0.00794  6.26510  5.11535  1.46634  0.26236  0.51181  0.91482
     33   1.68721  1.36533  0.98630  1.67817     43 g - - _
          1.38629  1.38629  1.38629  1.38629
          0.13834  6.26479  2.06126  1.46634  0.26236  1.64043  0.21554
     34   1.75065  0.80425  1.53275  1.81418     44 c - - _
          1.38629  1.38629  1.38629  1.38629
          0.22933  6.13081  1.59575  1.46634  0.26236  0.17682  1.81973
     35   1.26516  1.74163  1.07809  1.59787     45 g - - _
          1.38629  1.38629  1.38629  1.38629
          0.04041  6.05476  3.28999  1.46634  0.26236  0.15861  1.91956
     36   1.51646  1.09280  1.13690  2.08405     46 c - - _
          1.38629  1.38629  1.38629  1.38629
          0.00704  6.21390  5.29496  1.46634  0.26236  1.08841  0.41061
     37   1.92377  0.91171  1.53965  1.43694     47 c - - _
          1.38629  1.38629  1.38629  1.38629
          0.02384  6.22981  3.83550  1.46634  0.26236  2.22632  0.11420
     38   2.50829  1.26079  0.60610  2.41138     48 G - - _
          1.38629  1.38629  1.38629  1.38629
          0.08606  6.21302  2.52000  1.46634  0.26236  1.26931  0.32993
     39   2.20928  1.15016  0.64774  2.98755     49 G - - _
          1.38629  1.38629  1.38629  1.38629
          0.07830  6.14835  2.61486  1.46634  0.26236  0.44921  1.01648
     40   2.54219  0.92355  1.71041  1.06884     50 c - - _
          1.38629  1.38629  1.38629  1.38629
          0.16635  6.16093  1.88954  1.46634  0.26236  0.45156  1.01235
     41   2.32688  1.43112  0.81308  1.51472     51 g - - _
          1.38629  1.38629  1.38629  1.38629
          0.01626  6.08347  4.27942  1.46634  0.26236  0.57462  0.82763
     42   2.62958  1.34718  1.47389  0.82351     52 u - - _
          1.38629  1.38629  1.38629  1.38629
          0.00414  6.18302  6.18302  1.46634  0.26236  2.86299  0.05879
     43   2.94196  1.76573  2.47168  0.36855     53 U - - _
          1.38629  1.38629  1.38629  1.38629
          0.01974  6.18642  4.04624  1.46634  0.26236  2.31504  0.10399
     44   1.71744  1.66392  1.77708  0.77230     54 u - - _
          1.38629  1.38629  1.38629  1.38629
          0.05405  6.17800  2.98491  1.46634  0.26236  3.88898  0.02068
     45   2.13406  1.41932  0.91778  1.42561     55 g - - _
          1.38629  1.38629  1.38629  1.38629
          1.31184  1.00091  1.01299  1.26168  0.33293  4.27978  0.01394
     46   1.89702  1.10235  1.86011  1.01545     60 u - - _
          1.38629  1.38629  1.38629  1.38629
          1.23480  0.37266  3.90174  1.58269  0.22994  0.24836  1.51449
     47   3.08308  1.16187  1.08685  1.19071     66 g - - _
          1.38629  1.38629  1.38629  1.38629
          0.02039  6.15840  4.01381  1.46634  0.26236  1.67065  0.20841
     48   1.43598  1.51847  1.15299  1.48113     67 g - - _
          1.38629  1.38629  1.38629  1.38629
          0.00422  6.16349  6.16349  1.46634  0.26236  4.02181  0.01808
     49   2.45806  1.07768  0.99829  1.58228     68 g - - _
          1.38629  1.38629  1.38629  1.38629
          0.00422  6.16349  6.16349  1.46634  0.26236  1.87722  0.16607
     50   1.65235  1.02956  1.40815  1.57677     69 c - - _
          1.38629  1.38629  1.38629  1.38629
          0.00415  6.17924  6.17924  1.46634  0.26236  3.87668  0.02094
     51   1.46375  1.01025  1.76972  1.45190     70 c - - _
          1.38629  1.38629  1.38629  1.38629
          0.00415  6.17924  6.17924  1.46634  0.26236  3.87668  0.02094
     52   2.18370  1.27069  1.39381  1.02552     71 u - - _
          1.38629  1.38629  1.38629  1.38629
          0.01519  6.17924  4.34281  1.46634  0.26236  1.73278  0.19455
     53   1.91077  1.72581  1.20195  0.98512     72 u - - _
          1.38629  1.38629  1.38629  1.38629
          0.03529  6.18391  3.42297  1.46634  0.26236  3.82875  0.02198
     54   1.93430  1.65856  1.24342  0.97640     73 u - - _
          1.38629  1.38629  1.38629  1.38629
          0.03207  6.15288  3.52568  1.46634  0.26236  1.34698  0.30114
     55   2.73795  0.98551  1.71130  0.96386     74 u - - _
          1.38629  1.38629  1.38629  1.38629
          0.04809  6.15708  3.10482  1.46634  0.26236  1.12466  0.39269
     56   1.43442  1.19899  1.28470  1.69546     75 c - - _
          1.38629  1.38629  1.38629  1.38629
          0.56531  1.94680  1.24102  1.14608  0.38255  1.77733  0.18523
     57   1.39503  1.37394  1.35183  1.42587     80 g - - _
          1.38629  1.38629  1.38629  1.38629
          0.27724  5.84186  1.43035  1.46634  0.26236  0.51320  0.91275
     58   1.33538  0.75031  1.79244  2.32104     81 c - - _
          1.38629  1.38629  1.38629  1.38629
          0.01308  5.92330  4.57411  1.46634  0.26236  0.64480  0.74395
     59   0.90364  1.63464  1.70559  1.52224     82 a - - _
          1.38629  1.38629  1.38629  1.38629
          0.02074  6.11436  4.00021  1.46634  0.26236  3.01496  0.05029
     60   0.78737  1.27121  2.19039  1.87998     83 a - - _
          1.38629  1.38629  1.38629  1.38629
          0.01145  6.10452  4.69354  1.46634  0.26236  0.44807  1.01849
     61   2.05161  1.08372  1.15373  1.52472     84 c - - _
          1.38629  1.38629  1.38629  1.38629
          0.01233  6.20820  4.58145  1.46634  0.26236  3.52867  0.02978
     62   2.03432  0.52752  1.77338  2.21268     85 C - - _
          1.38629  1.38629  1.38629  1.38629
          0.00407  6.19994  6.19994  1.46634  0.26236  3.64194  0.02655
     63   0.83388  1.51866  2.90235  1.23189     86 a - - _
          1.38629  1.38629  1.38629  1.38629
          0.00725  6.19994  5.26061  1.46634  0.26236  1.53936  0.24146
     64   2.73952  0.65170  2.37454  1.13574     87 C - - _
          1.38629  1.38629  1.38629  1.38629
          0.03762  6.21130  3.35494  1.46634  0.26236  1.78953  0.18277
     65   1.50198  1.11990  1.59583  1.39328     88 c - - _
          1.38629  1.38629  1.38629  1.38629
          0.03990  6.18700  3.29530  1.46634  0.26236  1.74861  0.19118
     66   2.13063  1.30214  1.30705  1.08272     89 u - - _
          1.38629  1.38629  1.38629  1.38629
          0.23768  6.16564  1.56330  1.46634  0.26236  0.97321  0.47460
     67   2.61387  1.51898  1.74959  0.62742     90 U - - _
          1.38629  1.38629  1.38629  1.38629
          0.08465  5.98416  2.54276  1.46634  0.26236  2.20582  0.11671
     68   1.95942  0.64196  2.83832  1.29361     91 C - - _
          1.38629  1.38629  1.38629  1.38629
          0.02227  5.94174  3.94281  1.46634  0.26236  1.57116  0.23295
     69   2.81071  0.81501  1.76961  1.11840     92 c - - _
          1.38629  1.38629  1.38629  1.38629
          0.03667  6.00252  3.39510  1.46634  0.26236  2.96126  0.05314
     70   1.93686  0.58955  1.85279  1.93468     93 C - - _
          1.38629  1.38629  1.38629  1.38629
          0.00505  5.98501  5.98501  1.46634  0.26236  1.68400  0.20534
     71   1.75002  1.02716  0.84131  3.29520     94 g - - _
          1.38629  1.38629  1.38629  1.38629
          0.00476  6.04311  6.04311  1.46634  0.26236  2.02877  0.14098
     72   1.84352  1.13449  0.83022  2.47454     95 g - - _
          1.38629  1.38629  1.38629  1.38629
          0.00461  6.07448  6.07448  1.46634  0.26236  0.02100  3.87393
     73   1.89694  1.08710  1.02062  1.88120     96 g - - _
          1.38629  1.38629  1.38629  1.38629
          0.00931  6.26888  4.91014  1.46634  0.26236  1.09861  0.40547
     74   2.27906  1.00471  1.46521  1.20250     97 c - - _
          1.38629  1.38629  1.38629  1.38629
          0.00906  6.26339  4.94580  1.46634  0.26236  0.41473  1.08033
     75   1.76489  1.07545  1.20197  1.67638     98 c - - _
          1.38629  1.38629  1.38629  1.38629
          0.04673  6.26369  3.12926  1.46634  0.26236  0.42890  1.05334
     76   1.55983  1.03926  1.07870  2.34260     99 c - - _
          1.38629  1.38629  1.38629  1.38629
          0.00693  6.22636  5.31315  1.46634  0.26236  0.08347  2.52475
     77   3.42405  0.32504  1.86787  2.40274    100 C - - _
          1.38629  1.38629  1.38629  1.38629
          0.12312  6.26605  2.17204  1.46634  0.26236  1.50237  0.25180
     78   2.35083  0.93225  0.95079  2.08258    101 c - - _
          1.38629  1.38629  1.38629  1.38629
          0.03065  6.14722  3.57396  1.46634  0.26236  0.77819  0.61477
     79   2.51451  1.29063  0.54709  2.72769    102 G - - _
          1.38629  1.38629  1.38629  1.38629
          1.65715  0.80257  1.01848  0.00921  4.69259  3.85930  0.02131
     80   1.53156  1.69045  0.82534  1.82461    104 g - - _
          1.38629  1.38629  1.38629  1.38629
          0.01984  5.73611  4.10936  1.46634  0.26236  0.35473  1.20853
     81   4.00840  0.60473  1.68271  1.38732    105 C - - _
          1.38629  1.38629  1.38629  1.38629
          0.05505  6.13078  2.96827  1.46634  0.26236  0.81837  0.58188
     82   4.18970  0.30855  4.07847  1.45499    106 C - - _
          1.38629  1.38629  1.38629  1.38629
          0.33157  1.27274  6.14746  2.85697  0.05916  4.14884  0.01591
     83   2.50247  0.26941  2.82798  2.35225    133 C - - _
          1.38629  1.38629  1.38629  1.38629
          0.00429  6.14746  6.14746  1.46634  0.26236  0.03207  3.45570
     84   3.78055  3.08525  0.07447  5.73253    134 G - - >
          1.38629  1.38629  1.38629  1.38629
          0.00380  6.26888  6.26888  1.46634  0.26236  1.09861  0.40547
     85   3.72027  0.66532  0.82895  3.68256    135 C - - >
          1.38629  1.38629  1.38629  1.38629
          0.00380  6.26888  6.26888  1.46634  0.26236  1.09861  0.40547
     86   7.30690  6.97409  6.46225  0.00317    136 U - - >
          1.38629  1.38629  1.38629  1.38629
          0.00380  6.26888  6.26888  1.46634  0.26236  1.09861  0.40547
     87   2.82527  3.23792  0.65878  0.95717    137 G - - >
          1.38629  1.38629  1.38629  1.38629
          0.00380  6.26888  6.26888  1.46634  0.26236  1.09861  0.40547
     88   0.05491  3.62692  3.74257  5.76329    138 A - - >
          1.38629  1.38629  1.38629  1.38629
          0.00380  6.26888  6.26888  1.46634  0.26236  1.09861  0.40547
     89   0.79081  1.66187  1.52495  1.97251    139 a - - >
          1.38629  1.38629  1.38629  1.38629
          0.00380  6.26888  6.26888  1.46634  0.26236  1.09861  0.40547
     90   2.81767  0.23052  3.35566  2.19596    140 C - - >
          1.38629  1.38629  1.38629  1.38629
          1.58257  0.90647  0.94006  0.26592  1.45458  1.09861  0.40547
     91   2.58196  1.04297  2.83488  0.66701    145 U - - -
          1.38629  1.38629  1.38629  1.38629
          0.05371  5.77670  3.01193  1.46634  0.26236  0.05848  2.86817
     92   2.59771  1.31686  1.59160  0.78970    146 u - - -
          1.38629  1.38629  1.38629  1.38629
          0.36388  6.22096  1.19389  1.46634  0.26236  0.93953  0.49563
     93   1.44648  1.20987  1.40700  1.50738    147 c - - -
          1.38629  1.38629  1.38629  1.38629
          0.00555  5.89034  5.89034  1.46634  0.26236  0.01188  4.43888
     94   1.45164  2.19172  0.64470  2.04584    148 G - - -
          1.38629  1.38629  1.38629  1.38629
          0.06071  6.26888  2.86456  1.46634  0.26236  1.09861  0.40547
     95   1.37126  1.59777  1.30402  1.30039    149 u - - -
          1.38629  1.38629  1.38629  1.38629
          0.34626  1.23559  6.21219  0.01374  4.29443  0.06434  2.77552
     96   4.91822  0.17942  2.77983  2.35506    151 C - - -
          1.38629  1.38629  1.38629  1.38629
          0.00380  6.26888  6.26888  1.46634  0.26236  1.09861  0.40547
     97   6.22725  7.13142  0.00350  7.23172    152 G - - >
          1.38629  1.38629  1.38629  1.38629
          0.00380  6.26888  6.26888  1.46634  0.26236  1.09861  0.40547
     98   7.06713  6.41881  6.39584  0.00416    153 U - - >
          1.38629  1.38629  1.38629  1.38629
          0.00380  6.26888  6.26888  1.46634  0.26236  1.09861  0.40547
     99   7.09600  6.42763  6.40571  0.00411    154 U - - >
          1.38629  1.38629  1.38629  1.38629
          0.00380  6.26888  6.26888  1.46634  0.26236  1.09861  0.40547
    100   0.48463  2.66216  1.33165  2.99097    155 A - - >
          1.38629  1.38629  1.38629  1.38629
          0.00380  6.26888  6.26888  1.46634  0.26236  1.09861  0.40547
    101   2.50033  2.03879  0.58088  1.47687    156 G - - >
          1.38629  1.38629  1.38629  1.38629
          0.00380  6.26888  6.26888  1.46634  0.26236  1.09861  0.40547
    102   2.14683  1.50023  0.64770  1.98907    157 G - - >
          1.38629  1.38629  1.38629  1.38629
          0.00380  6.26888  6.26888  1.46634  0.26236  1.09861  0.40547
    103   5.15969  0.24196  2.89272  1.87245    158 C - - >
          1.38629  1.38629  1.38629  1.38629
          0.00190  6.26699        *  1.46634  0.26236  0.00000        *
//
INFERNAL1/a [1.1.2 | July 2016]
NAME     Acidobacteria
STATES   322
NODES    87
CLEN     106
W        247
ALPH     RNA
RF       no
CONS     yes
MAP      yes
DATE     Mon Dec  7 11:10:13 2020
PBEGIN   0.05
PEND     0.05
WBETA    1e-07
QDBBETA1 1e-07
QDBBETA2 1e-15
N2OMEGA  1.52588e-05
N3OMEGA  1.52588e-05
ELSELF   -0.08926734
NSEQ     120
EFFN     29.007568
CKSUM    4293880358
NULL     0.000  0.000  0.000  0.000 
EFP7GF   -14.9673 0.71830
ECMLC    0.68368    -7.27436     0.95492     1600000      333128  0.003602
ECMGC    0.39465   -18.25664    -7.78222     1600000       24964  0.016023
ECMLI    0.52783    -7.82473     2.55759     1600000      287855  0.004169
ECMGI    0.41635   -10.69200    -0.82937     1600000       24288  0.016469
CM
                                             [ ROOT    0 ]      -      - - - - -
     S     0    -1 0     1     6     1     1   247   417 -11.084 -11.023  -0.005  -9.799 -10.079 -10.474 
    IL     1     1 2     1     6    15    50   249   418  -2.579  -2.842  -0.760  -4.497  -5.274  -4.934  0.000  0.000  0.000  0.000 
    IR     2     2 3     2     5    15    50   249   418  -2.408  -0.496  -5.920  -4.087  -5.193          0.000  0.000  0.000  0.000 
                                             [ MATP    1 ]      1    146 G C - -
    MP     3     2 3     7     6    21    55   248   417 -11.084 -11.023  -0.005  -9.799 -10.079 -10.474 -3.188  0.532 -2.688  0.264 -6.108 -1.795 -0.968 -5.693 -5.441  3.283 -1.744  0.453 -1.481 -1.728 -3.216 -3.981 
    ML     4     2 3     7     6    14    47   245   414  -6.250  -6.596  -1.310  -1.005  -6.446  -3.975  0.368 -0.385 -0.191  0.094 
    MR     5     2 3     7     6    14    47   245   414  -6.988  -5.717  -1.625  -5.695  -0.829  -3.908  0.368 -0.385 -0.191  0.094 
     D     6     2 3     7     6    10    42   240   409  -9.049  -7.747  -3.544  -4.226  -4.244  -0.319 
    IL     7     7 5     7     6    15    49   247   416  -2.579  -2.842  -0.760  -4.497  -5.274  -4.934  0.000  0.000  0.000  0.000 
    IR     8     8 6     8     5    15    50   247   416  -2.408  -0.496  -5.920  -4.087  -5.193          0.000  0.000  0.000  0.000 
                                             [ MATP    2 ]      2    145 c g - -
    MP     9     8 6    13     6    20    53   246   415 -11.084 -11.023  -0.005  -9.799 -10.079 -10.474 -3.399 -3.552 -3.574 -0.412  0.385 -3.088  2.980 -3.796 -0.932 -0.096 -0.886 -2.026  0.564 -2.377  0.614 -2.745 
    ML    10     8 6    13     6    14    47   243   413  -6.250  -6.596  -1.310  -1.005  -6.446  -3.975  0.368 -0.385 -0.191  0.094 
    MR    11     8 6    13     6    13    46   243   412  -6.988  -5.717  -1.625  -5.695  -0.829  -3.908  0.368 -0.385 -0.191  0.094 
     D    12     8 6    13     6    10    41   238   407  -9.049  -7.747  -3.544  -4.226  -4.244  -0.319 
    IL    13    13 5    13     6    14    49   245   414  -2.579  -2.842  -0.760  -4.497  -5.274  -4.934  0.000  0.000  0.000  0.000 
    IR    14    14 6    14     5    15    49   245   414  -2.408  -0.496  -5.920  -4.087  -5.193          0.000  0.000  0.000  0.000 
                                             [ MATP    3 ]      3    144 C G - -
    MP    15    14 6    19     6    20    51   244   413 -11.084 -11.023  -0.005  -9.799 -10.079 -10.474 -7.878 -8.141 -0.597 -4.364 -5.565 -7.360  3.777 -0.176 -7.307 -4.329 -7.433 -6.504 -2.284 -7.720 -1.451 -6.108 
    ML    16    14 6    19     6    13    46   241   411  -6.250  -6.596  -1.310  -1.005  -6.446  -3.975  0.368 -0.385 -0.191  0.094 
    MR    17    14 6    19     6    13    46   241   410  -6.988  -5.717  -1.625  -5.695  -0.829  -3.908  0.368 -0.385 -0.191  0.094 
     D    18    14 6    19     6    10    41   236   405  -9.049  -7.747  -3.544  -4.226  -4.244  -0.319 
    IL    19    19 5    19     6    14    48   243   412  -2.579  -2.842  -0.760  -4.497  -5.274  -4.934  0.000  0.000  0.000  0.000 
    IR    20    20 6    20     5    14    48   243   412  -2.408  -0.496  -5.920  -4.087  -5.193          0.000  0.000  0.000  0.000 
                                             [ MATP    4 ]      4    143 U A - -
    MP    21    20 6    25     6    19    49   242   411 -11.084 -11.023  -0.005  -9.799 -10.079 -10.474 -7.662 -7.838 -7.087 -3.998 -0.310 -7.299 -0.450 -6.391 -1.469 -3.915 -7.332 -6.028  3.737 -2.669 -1.305 -5.961 
    ML    22    20 6    25     6    13    45   240   409  -6.250  -6.596  -1.310  -1.005  -6.446  -3.975  0.368 -0.385 -0.191  0.094 
    MR    23    20 6    25     6    13    45   239   408  -6.988  -5.717  -1.625  -5.695  -0.829  -3.908  0.368 -0.385 -0.191  0.094 
     D    24    20 6    25     6     9    40   235   404  -9.049  -7.747  -3.544  -4.226  -4.244  -0.319 
    IL    25    25 5    25     6    14    47   241   410  -2.579  -2.842  -0.760  -4.497  -5.274  -4.934  0.000  0.000  0.000  0.000 
    IR    26    26 6    26     5    14    47   241   410  -2.408  -0.496  -5.920  -4.087  -5.193          0.000  0.000  0.000  0.000 
                                             [ MATP    5 ]      5    142 A U - -
    MP    27    26 6    31     6    17    47   240   409 -11.084 -11.023  -0.005  -9.799 -10.079 -10.474 -8.896 -7.745 -6.036  3.984 -10.334 -11.020 -6.476 -5.875 -8.731 -4.391 -9.278 -4.694 -6.626 -10.105 -8.203 -5.826 
    ML    28    26 6    31     6    13    44   238   407  -6.250  -6.596  -1.310  -1.005  -6.446  -3.975  0.368 -0.385 -0.191  0.094 
    MR    29    26 6    31     6    12    43   237   406  -6.988  -5.717  -1.625  -5.695  -0.829  -3.908  0.368 -0.385 -0.191  0.094 
     D    30    26 6    31     6     9    40   234   403  -9.049  -7.747  -3.544  -4.226  -4.244  -0.319 
    IL    31    31 5    31     6    14    45   239   408  -2.579  -2.842  -0.760  -4.497  -5.274  -4.934  0.000  0.000  0.000  0.000 
    IR    32    32 6    32     5    14    45   239   408  -2.408  -0.496  -5.920  -4.087  -5.193          0.000  0.000  0.000  0.000 
                                             [ MATP    6 ]      6    141 A U - -
    MP    33    32 6    37     6    15    45   238   407 -11.084 -11.023  -0.005  -9.799 -10.079 -10.474 -8.896 -7.745 -6.036  3.984 -10.334 -11.020 -6.476 -5.875 -8.731 -4.391 -9.278 -4.694 -6.626 -10.105 -8.203 -5.826 
    ML    34    32 6    37     6    12    43   236   405  -6.250  -6.596  -1.310  -1.005  -6.446  -3.975  0.368 -0.385 -0.191  0.094 
    MR    35    32 6    37     6    11    42   235   404  -6.988  -5.717  -1.625  -5.695  -0.829  -3.908  0.368 -0.385 -0.191  0.094 
     D    36    32 6    37     6     9    40   233   402  -9.049  -7.747  -3.544  -4.226  -4.244  -0.319 
    IL    37    37 5    37     6    13    44   237   406  -2.579  -2.842  -0.760  -4.497  -5.274  -4.934  0.000  0.000  0.000  0.000 
    IR    38    38 6    38     5    13    44   237   406  -2.408  -0.496  -5.920  -4.087  -5.193          0.000  0.000  0.000  0.000 
                                             [ MATP    7 ]      7    140 C G - -
    MP    39    38 6    43     4    13    43   236   405  -1.415 -10.274  -0.685  -8.689                 -10.208 -10.440 -8.040 -6.893 -6.313 -7.695  3.990 -9.006 -9.826 -6.842 -7.729 -8.919 -4.827 -10.177 -5.805 -8.622 
    ML    40    38 6    43     4    11    42   234   403  -3.758  -3.940  -0.507  -2.670                  0.368 -0.385 -0.191  0.094 
    MR    41    38 6    43     4    10    40   233   402  -4.809  -3.838  -1.706  -0.766                  0.368 -0.385 -0.191  0.094 
     D    42    38 6    43     4     9    39   232   401  -4.568  -4.250  -2.265  -0.520                 
    IL    43    43 5    43     4    12    43   235   404  -1.090  -7.183  -0.938  -9.668                  0.000  0.000  0.000  0.000 
    IR    44    44 6    44     3    12    42   235   404  -1.442  -0.798  -4.142                          0.000  0.000  0.000  0.000 
                                             [ MATL    8 ]     10      - A - - -
    ML    45    44 6    47     3    11    41   233   402 -10.989  -0.003  -9.643                          1.092 -0.984 -0.406 -0.718 
     D    46    44 6    47     3     8    39   231   400  -6.174  -1.687  -0.566                         
    IL    47    47 3    47     3    11    41   234   403  -1.442  -0.798  -4.142                          0.000  0.000  0.000  0.000 
                                             [ MATL    9 ]     11      - a - - -
    ML    48    47 3    50     3    10    40   232   401 -10.989  -0.553  -1.654                          0.897 -0.064 -1.510 -0.268 
     D    49    47 3    50     3     8    38   230   400  -6.174  -1.687  -0.566                         
    IL    50    50 3    50     3    11    41   233   402  -1.442  -0.798  -4.142                          0.000  0.000  0.000  0.000 
                                             [ MATL   10 ]     12      - c - - -
    ML    51    50 3    53     3    10    40   232   401 -10.440  -0.004  -9.094                         -0.877  0.867 -0.431 -0.169 
     D    52    50 3    53     3     8    38   230   399 -10.808  -3.658  -0.120                         
    IL    53    53 3    53     3    10    40   232   401  -1.442  -0.798  -4.142                          0.000  0.000  0.000  0.000 
                                             [ MATL   11 ]     13      - u - - -
    ML    54    53 3    56     3     9    39   231   400 -10.486  -0.035  -5.426                         -2.170  0.268 -0.428  0.873 
     D    55    53 3    56     3     8    38   230   399 -10.708  -0.262  -2.594                         
    IL    56    56 3    56     3     9    39   231   400  -1.442  -0.798  -4.142                          0.000  0.000  0.000  0.000 
                                             [ MATL   12 ]     14      - C - - -
    ML    57    56 3    59     3     8    38   230   399 -11.210  -0.003  -9.528                         -2.903  1.361  0.256 -3.278 
     D    58    56 3    59     3     6    36   229   398  -7.475  -0.168  -3.258                         
    IL    59    59 3    59     3     8    38   230   399  -1.925  -0.554  -4.164                          0.000  0.000  0.000  0.000 
                                             [ MATR   13 ]      -    139 - C - -
    MR    60    59 3    62     3     7    37   229   398 -11.295  -0.024  -5.954                         -3.468  1.783 -5.111 -1.190 
     D    61    59 3    62     3     4    34   227   396  -6.390  -1.568  -0.620                         
    IR    62    62 3    62     3     7    37   229   398  -1.925  -0.554  -4.164                          0.000  0.000  0.000  0.000 
                                             [ MATR   14 ]      -    138 - g - -
    MR    63    62 3    65     3     7    36   228   397 -11.273  -0.002  -9.591                         -0.873  0.091  0.572 -0.149 
     D    64    62 3    65     3     4    34   226   395  -7.353  -0.599  -1.583                         
    IR    65    65 3    65     3     6    36   228   397  -1.925  -0.554  -4.164                          0.000  0.000  0.000  0.000 
                                             [ MATR   15 ]      -    137 - a - -
    MR    66    65 3    68     3     6    35   227   396  -1.141  -0.899  -6.594                          0.548 -1.014 -0.101  0.151 
     D    67    65 3    68     3     3    32   224   393  -6.390  -1.568  -0.620                         
    IR    68    68 3    68     3     5    34   226   396  -1.161  -1.606  -2.157                          0.000  0.000  0.000  0.000 
                                             [ MATR   16 ]      -    134 - g - -
    MR    69    68 3    71     3     5    34   225   394 -10.968  -0.088  -4.095                         -1.163  0.465  0.979 -2.301 
     D    70    68 3    71     3     3    31   224   393 -10.192  -1.140  -0.874                         
    IR    71    71 3    71     3     5    34   226   395  -1.925  -0.554  -4.164                          0.000  0.000  0.000  0.000 
                                             [ MATR   17 ]      -    133 - C - -
    MR    72    71 3    74     3     4    33   224   393 -11.053  -0.058  -4.685                         -2.178  1.004  0.332 -0.958 
     D    73    71 3    74     3     2    30   223   392  -9.831  -0.175  -3.141                         
    IR    74    74 3    74     3     4    33   225   394  -1.925  -0.554  -4.164                          0.000  0.000  0.000  0.000 
                                             [ MATR   18 ]      -    132 - U - -
    MR    75    74 3    77     5     5    34   223   392  -9.888  -0.006  -9.704  -9.916 -10.808         -3.003  0.376 -1.115  1.081 
     D    76    74 3    77     5     1    26   222   391  -6.649  -0.247  -4.276  -5.707  -3.701         
    IR    77    77 3    77     5     2    28   223   392  -2.408  -0.496  -5.920  -4.087  -5.193          0.000  0.000  0.000  0.000 
                                             [ MATP   19 ]     15    131 g c - -
    MP    78    77 3    82     6     6    34   222   391 -11.084 -11.023  -0.005  -9.799 -10.079 -10.474 -4.907 -2.822 -4.819  1.699 -5.483 -5.474  1.757 -5.371  0.034  2.740 -1.793 -1.556 -0.947 -4.740 -2.904 -3.824 
    ML    79    77 3    82     6     2    26   220   389  -6.250  -6.596  -1.310  -1.005  -6.446  -3.975  0.368 -0.385 -0.191  0.094 
    MR    80    77 3    82     6     2    24   220   389  -6.988  -5.717  -1.625  -5.695  -0.829  -3.908  0.368 -0.385 -0.191  0.094 
     D    81    77 3    82     6     0    21   216   385  -9.049  -7.747  -3.544  -4.226  -4.244  -0.319 
    IL    82    82 5    82     6     2    27   221   391  -2.579  -2.842  -0.760  -4.497  -5.274  -4.934  0.000  0.000  0.000  0.000 
    IR    83    83 6    83     5     2    27   221   390  -2.408  -0.496  -5.920  -4.087  -5.193          0.000  0.000  0.000  0.000 
                                             [ MATP   20 ]     16    130 U A - -
    MP    84    83 6    88     6     5    32   220   389 -11.084 -11.023  -0.005  -9.799 -10.079 -10.474 -4.294 -4.317 -4.421  0.935 -0.386 -5.266  1.196 -2.648 -1.088 -0.384 -4.956 -2.432  3.123 -4.578 -1.651 -2.565 
    ML    85    83 6    88     6     1    25   219   388  -6.250  -6.596  -1.310  -1.005  -6.446  -3.975  0.368 -0.385 -0.191  0.094 
    MR    86    83 6    88     6     1    23   218   387  -6.988  -5.717  -1.625  -5.695  -0.829  -3.908  0.368 -0.385 -0.191  0.094 
     D    87    83 6    88     6     0    20   215   385  -9.049  -7.747  -3.544  -4.226  -4.244  -0.319 
    IL    88    88 5    88     6     2    27   219   389  -2.579  -2.842  -0.760  -4.497  -5.274  -4.934  0.000  0.000  0.000  0.000 
    IR    89    89 6    89     5     2    26   219   388  -2.408  -0.496  -5.920  -4.087  -5.193          0.000  0.000  0.000  0.000 
                                             [ MATP   21 ]     17    129 U A - -
    MP    90    89 6    94     4     4    30   218   387 -10.067 -10.274  -0.006  -8.689                 -7.887 -8.156 -7.212 -4.386 -5.568 -0.284 -1.278 -6.481 -7.314 -4.355 -7.437 -6.533  3.746 -0.125 -1.996 -6.115 
    ML    91    89 6    94     4     1    24   217   386  -3.758  -3.940  -0.507  -2.670                  0.368 -0.385 -0.191  0.094 
    MR    92    89 6    94     4     1    21   216   385  -4.809  -3.838  -1.706  -0.766                  0.368 -0.385 -0.191  0.094 
     D    93    89 6    94     4     0    20   215   384  -4.568  -4.250  -2.265  -0.520                 
    IL    94    94 5    94     4     2    26   218   387  -1.686  -2.369  -1.117  -4.855                  0.000  0.000  0.000  0.000 
    IR    95    95 6    95     3     1    25   218   387  -1.442  -0.798  -4.142                          0.000  0.000  0.000  0.000 
                                             [ MATL   22 ]     18      - g - - -
    ML    96    95 6    98     5     3    28   216   385  -9.948  -0.005  -9.763  -9.975 -10.867         -2.847  0.488  0.954 -0.938 
     D    97    95 6    98     5     0    19   214   383  -4.959  -0.803  -4.221  -2.596  -2.508         
    IL    98    98 3    98     5     1    24   216   385  -2.408  -0.496  -4.087  -5.920  -5.193          0.000  0.000  0.000  0.000 
                                             [ MATP   23 ]     19    128 A U - -
    MP    99    98 3   103     6     4    28   215   384 -11.084 -11.023  -0.005  -9.799 -10.079 -10.474 -6.351 -5.034 -6.365  3.210 -7.596 -7.704  1.313 -6.652 -6.300  1.830 -6.802 -1.265 -3.062 -6.754 -4.820 -5.133 
    ML   100    98 3   103     6     1    21   213   382  -6.250  -6.596  -1.310  -1.005  -6.446  -3.975  0.368 -0.385 -0.191  0.094 
    MR   101    98 3   103     6     1    21   212   382  -6.988  -5.717  -1.625  -5.695  -0.829  -3.908  0.368 -0.385 -0.191  0.094 
     D   102    98 3   103     6     0    16   208   377  -9.049  -7.747  -3.544  -4.226  -4.244  -0.319 
    IL   103   103 5   103     6     1    23   214   383  -2.579  -2.842  -0.760  -4.497  -5.274  -4.934  0.000  0.000  0.000  0.000 
    IR   104   104 6   104     5     1    23   214   383  -2.408  -0.496  -5.920  -4.087  -5.193          0.000  0.000  0.000  0.000 
                                             [ MATP   24 ]     20    127 A U - -
    MP   105   104 6   109     6     4    26   213   382 -11.084 -11.023  -0.005  -9.799 -10.079 -10.474 -8.896 -7.745 -6.036  3.984 -10.334 -11.020 -6.476 -5.875 -8.731 -4.391 -9.278 -4.694 -6.626 -10.105 -8.203 -5.826 
    ML   106   104 6   109     6     1    21   211   380  -6.250  -6.596  -1.310  -1.005  -6.446  -3.975  0.368 -0.385 -0.191  0.094 
    MR   107   104 6   109     6     1    20   211   380  -6.988  -5.717  -1.625  -5.695  -0.829  -3.908  0.368 -0.385 -0.191  0.094 
     D   108   104 6   109     6     0    16   207   376  -9.049  -7.747  -3.544  -4.226  -4.244  -0.319 
    IL   109   109 5   109     6     1    22   212   382  -2.579  -2.842  -0.760  -4.497  -5.274  -4.934  0.000  0.000  0.000  0.000 
    IR   110   110 6   110     5     1    22   212   381  -2.408  -0.496  -5.920  -4.087  -5.193          0.000  0.000  0.000  0.000 
                                             [ MATP   25 ]     21    126 G C - -
    MP   111   110 6   115     6     4    24   211   380 -11.084 -11.023  -0.005  -9.799 -10.079 -10.474 -7.613 -6.185 -7.326 -2.959 -6.192 -1.996  2.497 -6.931 -6.959  3.263 -7.144 -4.049 -2.660 -7.100 -3.813 -6.233 
    ML   112   110 6   115     6     1    20   209   378  -6.250  -6.596  -1.310  -1.005  -6.446  -3.975  0.368 -0.385 -0.191  0.094 
    MR   113   110 6   115     6     1    19   209   378  -6.988  -5.717  -1.625  -5.695  -0.829  -3.908  0.368 -0.385 -0.191  0.094 
     D   114   110 6   115     6     0    16   206   375  -9.049  -7.747  -3.544  -4.226  -4.244  -0.319 
    IL   115   115 5   115     6     1    21   210   380  -2.579  -2.842  -0.760  -4.497  -5.274  -4.934  0.000  0.000  0.000  0.000 
    IR   116   116 6   116     5     1    21   210   379  -2.408  -0.496  -5.920  -4.087  -5.193          0.000  0.000  0.000  0.000 
                                             [ MATP   26 ]     22    125 C G - -
    MP   117   116 6   121     6     3    22   209   378 -11.084 -11.023  -0.031  -9.799  -5.735 -10.474 -7.618 -7.458 -7.109 -3.652 -5.625 -7.421  3.622 -6.451 -7.135  1.545 -1.907 -5.294 -2.241 -7.639 -3.305 -5.953 
    ML   118   116 6   121     6     1    19   208   377  -6.250  -6.596  -1.310  -1.005  -6.446  -3.975  0.368 -0.385 -0.191  0.094 
    MR   119   116 6   121     6     1    18   207   376  -6.988  -5.717  -1.625  -5.695  -0.829  -3.908  0.368 -0.385 -0.191  0.094 
     D   120   116 6   121     6     0    15   205   374  -9.049  -7.747  -3.544  -4.226  -4.244  -0.319 
    IL   121   121 5   121     6     1    20   209   378  -2.579  -2.842  -0.760  -4.497  -5.274  -4.934  0.000  0.000  0.000  0.000 
    IR   122   122 6   122     5     1    20   208   377  -2.408  -0.496  -5.920  -4.087  -5.193          0.000  0.000  0.000  0.000 
                                             [ MATP   27 ]     23    124 g c - -
    MP   123   122 6   127     4     2    21   207   377 -10.037  -4.874  -0.125  -4.388                 -1.695 -1.959 -3.160 -0.144 -2.198  0.060  1.594 -3.469 -1.803  2.263 -3.790 -1.712  1.954 -3.299 -1.263 -2.391 
    ML   124   122 6   127     4     1    18   206   376  -3.758  -3.940  -0.507  -2.670                  0.368 -0.385 -0.191  0.094 
    MR   125   122 6   127     4     1    16   205   374  -5.762  -4.791  -2.658  -0.346                  1.295 -1.242 -0.979 -0.700 
     D   126   122 6   127     4     0    15   204   373  -4.568  -4.250  -2.265  -0.520                 
    IL   127   127 5   127     4     1    20   207   376  -1.686  -2.369  -1.117  -4.855                  0.000  0.000  0.000  0.000 
    IR   128   128 6   128     3     1    20   207   376  -1.182  -0.905  -5.293                          0.000  0.000  0.000  0.000 
                                             [ MATL   28 ]     24      - G - - -
    ML   129   128 6   131     3     1    20   205   375 -10.892  -0.011  -7.130                         -1.487 -5.920  1.849 -5.315 
     D   130   128 6   131     3     0    15   203   372  -8.732  -4.245  -0.082                         
    IL   131   131 3   131     3     1    19   206   375  -1.442  -0.798  -4.142                          0.000  0.000  0.000  0.000 
                                             [ MATL   29 ]     25      - A - - -
    ML   132   131 3   134     3     1    19   204   374 -11.190  -0.003  -9.508                          1.289 -1.473 -0.244 -1.508 
     D   133   131 3   134     3     0    15   203   372  -7.698  -0.240  -2.752                         
    IL   134   134 3   134     3     1    17   205   374  -1.925  -0.554  -4.164                          0.000  0.000  0.000  0.000 
                                             [ MATR   30 ]      -    121 - C - -
    MR   135   134 3   137     5     1    18   203   373  -9.940  -0.015  -6.997  -9.968 -10.859         -4.897  1.869 -2.666 -2.670 
     D   136   134 3   137     5     0    12   201   371  -5.606  -0.567  -3.233  -4.664  -2.658         
    IR   137   137 3   137     5     1    15   203   372  -2.408  -0.496  -5.920  -4.087  -5.193          0.000  0.000  0.000  0.000 
                                             [ MATP   31 ]     26    120 c g - -
    MP   138   137 3   142     6     2    17   202   372 -11.075 -11.015  -0.136  -3.694  -6.514 -10.466 -3.090 -3.231 -2.184  0.848 -1.311 -2.073  2.752 -2.433 -2.235  1.919 -3.898 -1.206  0.042 -3.408 -1.333 -2.490 
    ML   139   137 3   142     6     1    14   201   370  -6.629  -6.975  -1.690  -0.703  -6.825  -4.354 -0.009  0.388 -0.705  0.117 
    MR   140   137 3   142     6     1    13   200   369  -6.988  -5.717  -1.625  -5.695  -0.829  -3.908  0.368 -0.385 -0.191  0.094 
     D   141   137 3   142     6     0     9   196   366  -9.049  -7.747  -3.544  -4.226  -4.244  -0.319 
    IL   142   142 5   142     6     1    14   202   371  -2.579  -2.842  -0.760  -4.497  -5.274  -4.934  0.000  0.000  0.000  0.000 
    IR   143   143 6   143     5     1    14   201   371  -2.408  -0.496  -5.920  -4.087  -5.193          0.000  0.000  0.000  0.000 
                                             [ MATP   32 ]     27    119 g c - -
    MP   144   143 6   148     6     2    16   201   370 -10.945 -10.885  -0.054  -6.009  -6.288  -7.140 -5.103 -4.022 -4.988  0.231 -5.178 -5.644  2.338 -5.307 -5.252  2.917 -1.167 -1.678 -0.189 -3.057 -2.532 -3.880 
    ML   145   143 6   148     6     1    14   199   369  -8.646  -8.992  -0.174  -3.400  -8.841  -6.371 -1.905  1.602 -2.758 -0.863 
    MR   146   143 6   148     6     1    12   198   368  -7.526  -6.255  -0.903  -6.233  -1.367  -4.447 -0.076 -0.984  0.844 -0.414 
     D   147   143 6   148     6     0     9   195   365  -9.049  -7.747  -3.544  -4.226  -4.244  -0.319 
    IL   148   148 5   148     6     1    13   200   369  -2.579  -2.842  -0.760  -4.497  -5.274  -4.934  0.000  0.000  0.000  0.000 
    IR   149   149 6   149     5     1    13   200   369  -2.408  -0.496  -5.920  -4.087  -5.193          0.000  0.000  0.000  0.000 
                                             [ MATP   33 ]     28    118 G C - -
    MP   150   149 6   154     4     2    14   199   368  -1.157 -10.223  -0.897  -6.191                 -5.061 -1.948 -4.912 -0.199 -5.882 -1.783  1.413 -3.303 -5.315  3.286 -5.591 -0.994 -0.985 -0.625 -3.093 -2.660 
    ML   151   149 6   154     4     1    12   197   367  -1.377  -4.531  -1.098  -3.261                 -0.194 -1.129  0.987 -0.544 
    MR   152   149 6   154     4     1    10   196   365  -5.451  -4.480  -2.348  -0.442                 -0.210  0.678 -0.926  0.014 
     D   153   149 6   154     4     0     9   195   364  -5.009  -4.690  -2.706  -0.364                 
    IL   154   154 5   154     4     1    13   197   366  -5.856  -6.540  -0.044  -9.025                  0.000  0.000  0.000  0.000 
    IR   155   155 6   155     3     1    12   198   367  -1.442  -0.798  -4.142                          0.000  0.000  0.000  0.000 
                                             [ MATL   34 ]     30      - c - - -
    ML   156   155 6   158     3     1    12   196   365 -11.251  -0.033  -5.475                         -0.883  0.859  0.397 -1.609 
     D   157   155 6   158     3     0     8   194   363  -6.868  -1.012  -1.013                         
    IL   158   158 3   158     3     1    12   196   366  -1.925  -0.554  -4.164                          0.000  0.000  0.000  0.000 
                                             [ MATR   35 ]      -    117 - g - -
    MR   159   158 3   161     5     1    12   195   364  -1.648  -0.588  -9.708  -9.920  -6.222         -1.845  0.581  0.982 -1.998 
     D   160   158 3   161     5     0     7   193   362  -2.054  -0.990  -4.214  -5.645  -2.458         
    IR   161   161 3   161     5     1    14   196   365  -0.756  -1.314 -10.086  -8.253  -9.359          0.000  0.000  0.000  0.000 
                                             [ MATP   36 ]     31    112 g c - -
    MP   162   161 3   166     6     2    13   193   362 -11.060 -10.999  -0.091  -5.106  -5.037 -10.450 -2.635  0.153 -0.956  1.384 -2.235 -1.422  1.346 -3.185 -0.995  1.976 -1.715 -0.136  0.297 -0.855 -0.517 -2.104 
    ML   163   161 3   166     6     1     9   192   361  -6.250  -6.596  -1.310  -1.005  -6.446  -3.975  0.368 -0.385 -0.191  0.094 
    MR   164   161 3   166     6     1     9   191   361  -6.988  -5.717  -1.625  -5.695  -0.829  -3.908  0.368 -0.385 -0.191  0.094 
     D   165   161 3   166     6     0     5   187   356 -10.116  -8.814  -4.611  -5.293  -5.311  -0.144 
    IL   166   166 5   166     6     1    10   193   362  -2.579  -2.842  -0.760  -4.497  -5.274  -4.934  0.000  0.000  0.000  0.000 
    IR   167   167 6   167     5     1    10   192   362  -2.408  -0.496  -5.920  -4.087  -5.193          0.000  0.000  0.000  0.000 
                                             [ MATP   37 ]     32    111 c g - -
    MP   168   167 6   172     6     2    11   191   361 -10.974 -10.914  -0.335  -4.413  -2.658 -10.365 -2.122 -0.875 -0.425  0.977 -0.813 -0.667  2.205 -0.889 -2.828  1.389 -1.941 -1.476  0.247 -1.380 -0.135 -1.733 
    ML   169   167 6   172     6     1    10   190   360  -7.534  -7.880  -0.406  -2.289  -7.730  -5.260 -0.825  1.241 -1.598 -0.433 
    MR   170   167 6   172     6     1     9   190   359  -8.202  -6.931  -0.497  -6.909  -2.043  -5.123 -0.121 -0.385 -0.015  0.406 
     D   171   167 6   172     6     0     5   186   355 -10.116  -8.814  -4.611  -5.293  -5.311  -0.144 
    IL   172   172 5   172     6     1    10   191   360  -2.579  -2.842  -0.760  -4.497  -5.274  -4.934  0.000  0.000  0.000  0.000 
    IR   173   173 6   173     5     1    10   191   360  -2.408  -0.496  -5.920  -4.087  -5.193          0.000  0.000  0.000  0.000 
                                             [ MATP   38 ]     33    110 g c - -
    MP   174   173 6   178     4     2    10   190   359  -9.666  -9.873  -0.008  -8.287                 -1.037 -2.092 -0.652  1.355 -2.600 -3.458  1.255 -1.557 -2.674  1.781 -2.079 -0.342  0.777  0.615 -0.669 -0.717 
    ML   175   173 6   178     4     1     8   189   358  -5.165  -5.347  -0.171  -4.077                 -0.352 -1.766  1.308 -1.162 
    MR   176   173 6   178     4     1     7   188   357  -7.921  -6.950  -0.631  -1.547                 -0.340 -0.168 -0.197  0.534 
     D   177   173 6   178     4     0     5   186   355  -5.585  -5.267  -3.282  -0.234                 
    IL   178   178 5   178     4     1     9   189   359  -1.686  -2.369  -1.117  -4.855                  0.000  0.000  0.000  0.000 
    IR   179   179 6   179     3     1     8   189   358  -1.442  -0.798  -4.142                          0.000  0.000  0.000  0.000 
                                             [ MATL   39 ]     34      - c - - -
    ML   180   179 6   182     3     1     8   188   357 -10.881  -0.153  -3.323                         -0.162  0.262  0.167 -0.351 
     D   181   179 6   182     3     0     5   185   354  -8.866  -4.379  -0.074                         
    IL   182   182 3   182     3     1     8   188   357  -1.442  -0.798  -4.142                          0.000  0.000  0.000  0.000 
                                             [ MATL   40 ]     35      - c - - -
    ML   183   182 3   185     3     1     7   187   356 -10.731  -0.068  -4.452                         -0.538  0.164  0.158  0.106 
     D   184   182 3   185     3     0     5   185   354  -9.912  -0.990  -1.013                         
    IL   185   185 3   185     3     1     7   187   357  -1.442  -0.798  -4.142                          0.000  0.000  0.000  0.000 
                                             [ MATL   41 ]     36      - a - - -
    ML   186   185 3   188     3     1     6   186   355 -10.812  -0.136  -3.482                          0.252  0.130 -0.414 -0.053 
     D   187   185 3   188     3     0     4   184   353  -9.455  -0.592  -1.577                         
    IL   188   188 3   188     3     1     7   187   356  -1.442  -0.798  -4.142                          0.000  0.000  0.000  0.000 
                                             [ MATL   42 ]     37      - g - - -
    ML   189   188 3   191     3     1     7   185   354 -10.818  -0.134  -3.504                         -0.397 -0.342  0.871 -0.683 
     D   190   188 3   191     3     0     3   182   351  -9.414  -4.927  -0.050                         
    IL   191   191 3   191     3     1     7   186   355  -1.442  -0.798  -4.142                          0.000  0.000  0.000  0.000 
                                             [ MATL   43 ]     38      - c - - -
    ML   192   191 3   194     3     1     7   184   354 -10.687  -0.003  -9.341                         -0.340  0.657 -0.066 -0.561 
     D   193   191 3   194     3     0     3   182   351 -10.104  -2.223  -0.349                         
    IL   194   194 3   194     3     1     7   185   354  -1.442  -0.798  -4.142                          0.000  0.000  0.000  0.000 
                                             [ MATL   44 ]     39      - g - - -
    ML   195   194 3   197     3     1     6   183   353 -10.755  -0.003  -9.409                         -0.908 -1.105  0.901  0.182 
     D   196   194 3   197     3     0     3   181   350  -9.793  -2.769  -0.231                         
    IL   197   197 3   197     3     1     6   184   353  -1.442  -0.798  -4.142                          0.000  0.000  0.000  0.000 
                                             [ MATL   45 ]     40      - u - - -
    ML   198   197 3   200     3     1     5   182   352 -10.788  -0.022  -6.068                         -0.851 -0.059 -0.638  0.882 
     D   199   197 3   200     3     0     3   181   350  -9.606  -0.621  -1.520                         
    IL   200   200 3   200     3     1     5   183   352  -1.442  -0.798  -4.142                          0.000  0.000  0.000  0.000 
                                             [ MATL   46 ]     41      - g - - -
    ML   201   200 3   203     3     1     4   181   351 -10.911  -0.047  -4.998                         -0.275 -0.155  0.282  0.083 
     D   202   200 3   203     3     0     2   180   349  -8.487  -0.215  -2.879                         
    IL   203   203 3   203     3     1     4   182   351  -1.442  -0.798  -4.142                          0.000  0.000  0.000  0.000 
                                             [ MATL   47 ]     42      - g - - -
    ML   204   203 3   206     3     1     6   181   350 -10.948  -0.003  -9.602                         -0.867  0.359  0.554 -0.512 
     D   205   203 3   206     3     0     0   175   344  -7.824  -0.733  -1.345                         
    IL   206   206 3   206     3     1     3   180   349  -1.442  -0.798  -4.142                          0.000  0.000  0.000  0.000 
                                             [ MATL   48 ]     43      - g - - -
    ML   207   206 3   209     3     1     5   180   349  -1.601  -0.580  -9.633                         -0.174 -0.737  0.584  0.021 
     D   208   206 3   209     3     0     0   145   314  -6.816  -2.329  -0.336                         
    IL   209   209 3   209     3     1     6   189   358  -0.157  -3.289 -10.186                          0.000  0.000  0.000  0.000 
                                             [ MATL   49 ]     61      - U - - -
    ML   210   209 3   212     3     1     4   116   206 -10.979  -0.003  -9.633                         -1.373 -0.067 -0.688  1.027 
     D   211   209 3   212     3     0     0   113   203  -6.816  -2.329  -0.336                         
    IL   212   212 3   212     3     1     3   117   207  -1.442  -0.798  -4.142                          0.000  0.000  0.000  0.000 
                                             [ MATL   50 ]     62      - c - - -
    ML   213   212 3   215     3     1     3   115   205 -10.979  -0.003  -9.633                         -1.590  0.695 -0.626  0.486 
     D   214   212 3   215     3     0     0   113   203  -6.816  -2.329  -0.336                         
    IL   215   215 3   215     3     1     2   116   206  -1.442  -0.798  -4.142                          0.000  0.000  0.000  0.000 
                                             [ MATL   51 ]     63      - u - - -
    ML   216   215 3   218     3     1     2   114   204 -10.979  -0.041  -5.195                         -0.858 -0.887  0.114  0.868 
     D   217   215 3   218     3     0     0   112   202  -6.816  -0.842  -1.207                         
    IL   218   218 3   218     3     1     2   115   205  -1.442  -0.798  -4.142                          0.000  0.000  0.000  0.000 
                                             [ MATL   52 ]     64      - C - - -
    ML   219   218 3   221     3     1     2   113   203 -10.952  -0.003  -9.606                         -1.754  1.450 -1.100 -0.989 
     D   220   218 3   221     3     0     0   111   201  -7.733  -0.862  -1.167                         
    IL   221   221 3   221     3     1     1   114   204  -1.442  -0.798  -4.142                          0.000  0.000  0.000  0.000 
                                             [ MATL   53 ]     65      - a - - -
    ML   222   221 3   224     3     1     1   112   202 -10.977  -0.076  -4.295                          0.437  0.034  0.186 -1.044 
     D   223   221 3   224     3     0     0   110   200  -6.884  -2.397  -0.319                         
    IL   224   224 3   224     3     1     1   113   203  -1.442  -0.798  -4.142                          0.000  0.000  0.000  0.000 
                                             [ MATL   54 ]     66      - c - - -
    ML   225   224 3   227     3     1     1   111   201 -10.904  -0.057  -4.714                         -0.214  0.233 -0.183  0.113 
     D   226   224 3   227     3     0     0   110   200  -8.592  -0.199  -2.984                         
    IL   227   227 3   227     3     1     1   112   202  -1.442  -0.798  -4.142                          0.000  0.000  0.000  0.000 
                                             [ MATL   55 ]     67      - c - - -
    ML   228   227 3   230     3     1     1   110   200 -10.938  -0.003  -9.593                         -1.284  0.606 -0.189  0.251 
     D   229   227 3   230     3     0     0   109   199  -8.025  -0.306  -2.417                         
    IL   230   230 3   230     3     1     1   111   201  -1.442  -0.798  -4.142                          0.000  0.000  0.000  0.000 
                                             [ MATL   56 ]     68      - c - - -
    ML   231   230 3   233     3     1     1   109   199 -10.989  -0.053  -4.809                         -0.494  0.669 -0.409 -0.079 
     D   232   230 3   233     3     0     0   106   196  -6.174  -1.687  -0.566                         
    IL   233   233 3   233     3     1     1   110   200  -1.442  -0.798  -4.142                          0.000  0.000  0.000  0.000 
                                             [ MATL   57 ]     69      - g - - -
    ML   234   233 3   236     3     1     1   108   198 -10.939  -0.003  -9.593                         -0.102 -1.232  0.586  0.191 
     D   235   233 3   236     3     0     0   105   195  -8.019  -1.312  -0.753                         
    IL   236   236 3   236     3     1     1   109   199  -1.442  -0.798  -4.142                          0.000  0.000  0.000  0.000 
                                             [ MATL   58 ]     70      - c - - -
    ML   237   236 3   239     3     1     1   107   197 -10.961  -0.107  -3.817                         -0.741  0.637 -0.184 -0.049 
     D   238   236 3   239     3     0     0   103   193  -7.470  -2.983  -0.204                         
    IL   239   239 3   239     3     1     1   108   198  -1.442  -0.798  -4.142                          0.000  0.000  0.000  0.000 
                                             [ MATL   59 ]     71      - g - - -
    ML   240   239 3   242     3     1     1   106   196 -10.857  -0.056  -4.739                         -0.097  0.165  0.599 -1.218 
     D   241   239 3   242     3     0     0   102   192  -9.100  -4.613  -0.063                         
    IL   242   242 3   242     3     1     1   107   197  -1.442  -0.798  -4.142                          0.000  0.000  0.000  0.000 
                                             [ MATL   60 ]     72      - c - - -
    ML   243   242 3   245     3     1     1   106   196 -10.804  -0.084  -4.162                          0.095  0.124 -0.394  0.112 
     D   244   242 3   245     3     0     0   102   192  -9.507  -1.853  -0.470                         
    IL   245   245 3   245     3     1     1   106   196  -1.442  -0.798  -4.142                          0.000  0.000  0.000  0.000 
                                             [ MATL   61 ]     73      - u - - -
    ML   246   245 3   248     3     1     1   105   195 -10.779  -0.045  -5.046                         -0.565 -0.297  0.326  0.330 
     D   247   245 3   248     3     0     0   101   191  -9.660  -1.517  -0.623                         
    IL   248   248 3   248     3     1     1   105   195  -1.442  -0.798  -4.142                          0.000  0.000  0.000  0.000 
                                             [ MATL   62 ]     74      - u - - -
    ML   249   248 3   251     3     1     1   104   194 -10.817  -0.019  -6.320                         -0.024  0.245 -0.738  0.301 
     D   250   248 3   251     3     0     0    97   187  -9.418  -2.917  -0.207                         
    IL   251   251 3   251     3     1     1   104   194  -1.442  -0.798  -4.142                          0.000  0.000  0.000  0.000 
                                             [ MATL   63 ]     75      - c - - -
    ML   252   251 3   254     3     1     1   103   193 -10.821  -0.029  -5.669                         -0.537  0.684 -0.337 -0.133 
     D   253   251 3   254     3     0     0    95   185  -9.387  -2.224  -0.350                         
    IL   254   254 3   254     3     1     1   103   193  -1.442  -0.798  -4.142                          0.000  0.000  0.000  0.000 
                                             [ MATL   64 ]     76      - u - - -
    ML   255   254 3   257     3     1     1   102   192 -10.831  -0.739  -1.321                         -0.473  0.147 -0.351  0.473 
     D   256   254 3   257     3     0     0    88   177  -9.315  -4.828  -0.054                         
    IL   257   257 3   257     3     1     1   105   195  -1.442  -0.798  -4.142                          0.000  0.000  0.000  0.000 
                                             [ MATL   65 ]     77      - c - - -
    ML   258   257 3   260     3     1     1   103   193  -0.223  -2.825  -8.751                         -0.337  0.602 -0.116 -0.382 
     D   259   257 3   260     3     0     0    82   160 -11.333  -0.366  -2.162                         
    IL   260   260 3   260     3     1     1   103   193  -0.296  -2.439  -9.796                          0.000  0.000  0.000  0.000 
                                             [ MATL   66 ]     85      - C - - -
    ML   261   260 3   263     3     1     1    82   159 -10.842  -0.003  -9.496                         -1.205  1.044 -0.945 -0.023 
     D   262   260 3   263     3     0     0    77   153  -9.229  -4.742  -0.057                         
    IL   263   263 3   263     3     1     1    83   160  -1.442  -0.798  -4.142                          0.000  0.000  0.000  0.000 
                                             [ MATL   67 ]     86      - G - - -
    ML   264   263 3   266     3     1     1    81   158 -10.842  -0.003  -9.496                         -1.268 -1.203  1.414 -1.044 
     D   265   263 3   266     3     0     0    76   153  -9.229  -3.023  -0.192                         
    IL   266   266 3   266     3     1     1    82   159  -1.442  -0.798  -4.142                          0.000  0.000  0.000  0.000 
                                             [ MATL   68 ]     87      - u - - -
    ML   267   266 3   269     3     1     1    80   157 -10.857  -0.047  -4.978                         -0.056  0.056 -0.504  0.371 
     D   268   266 3   269     3     0     0    75   152  -9.100  -4.613  -0.063                         
    IL   269   269 3   269     3     1     1    81   158  -1.442  -0.798  -4.142                          0.000  0.000  0.000  0.000 
                                             [ MATL   69 ]     88      - c - - -
    ML   270   269 3   272     3     1     1    79   156 -10.812  -0.003  -9.467                         -0.143  0.522 -0.554 -0.034 
     D   271   269 3   272     3     0     0    75   152  -9.450  -2.949  -0.203                         
    IL   272   272 3   272     3     1     1    80   157  -1.442  -0.798  -4.142                          0.000  0.000  0.000  0.000 
                                             [ MATL   70 ]     89      - c - - -
    ML   273   272 3   275     3     1     1    78   155 -10.833  -0.084  -4.151                         -0.867  0.681 -0.142 -0.085 
     D   274   272 3   275     3     0     0    74   151  -9.302  -4.815  -0.055                         
    IL   275   275 3   275     3     1     1    79   156  -1.442  -0.798  -4.142                          0.000  0.000  0.000  0.000 
                                             [ MATL   71 ]     90      - c - - -
    ML   276   275 3   278     3     1     1    77   154 -10.751  -0.255  -2.630                         -0.127  0.465  0.295 -1.067 
     D   277   275 3   278     3     0     0    74   151  -9.812  -3.422  -0.143                         
    IL   278   278 3   278     3     1     1    78   155  -1.442  -0.798  -4.142                          0.000  0.000  0.000  0.000 
                                             [ MATL   72 ]     91      - c - - -
    ML   279   278 3   281     3     1     1    77   154 -10.522  -0.108  -3.805                         -0.441  0.458 -0.184  0.014 
     D   280   278 3   281     3     0     0    73   150 -10.621  -2.963  -0.199                         
    IL   281   281 3   281     3     1     1    78   154  -1.442  -0.798  -4.142                          0.000  0.000  0.000  0.000 
                                             [ MATL   73 ]     92      - u - - -
    ML   282   281 3   284     3     1     1    76   153 -10.487  -0.120  -3.655                         -0.413 -0.194 -0.467  0.723 
     D   283   281 3   284     3     0     0    72   149 -10.706  -2.492  -0.284                         
    IL   284   284 3   284     3     1     1    77   154  -1.442  -0.798  -4.142                          0.000  0.000  0.000  0.000 
                                             [ MATL   74 ]     93      - g - - -
    ML   285   284 3   287     3     1     1    75   152 -10.478  -0.004  -9.132                         -0.809 -0.090  0.434  0.188 
     D   286   284 3   287     3     0     0    71   148 -10.726  -3.671  -0.119                         
    IL   287   287 3   287     3     1     1    76   153  -1.442  -0.798  -4.142                          0.000  0.000  0.000  0.000 
                                             [ MATL   75 ]     94      - c - - -
    ML   288   287 3   290     3     1     1    74   151 -10.520  -0.026  -5.841                         -0.436  0.696 -0.261 -0.309 
     D   289   287 3   290     3     0     0    71   148 -10.628  -1.328  -0.735                         
    IL   290   290 3   290     3     1     1    75   152  -1.442  -0.798  -4.142                          0.000  0.000  0.000  0.000 
                                             [ MATL   76 ]     95      - c - - -
    ML   291   290 3   293     3     1     1    73   150 -10.708  -0.015  -6.683                         -0.439  0.532  0.067 -0.380 
     D   292   290 3   293     3     0     0    68   145 -10.017  -3.623  -0.124                         
    IL   293   293 3   293     3     1     1    74   151  -1.442  -0.798  -4.142                          0.000  0.000  0.000  0.000 
                                             [ MATL   77 ]     96      - c - - -
    ML   294   293 3   296     3     1     1    72   149 -10.716  -0.033  -5.522                         -1.061  0.788 -0.124 -0.191 
     D   295   293 3   296     3     0     0    67   144  -9.982  -2.037  -0.405                         
    IL   296   296 3   296     3     1     1    73   150  -1.442  -0.798  -4.142                          0.000  0.000  0.000  0.000 
                                             [ MATL   78 ]     97      - U - - -
    ML   297   296 3   299     3     1     1    71   148 -10.758  -0.608  -1.542                         -1.106 -0.928  0.014  1.000 
     D   298   296 3   299     3     0     0    64   141  -9.779  -5.292  -0.039                         
    IL   299   299 3   299     3     1     1    73   150  -1.442  -0.798  -4.142                          0.000  0.000  0.000  0.000 
                                             [ MATL   79 ]     98      - c - - -
    ML   300   299 3   302     3     1     1    72   149  -0.918  -1.186  -4.997                         -1.173  0.710 -1.505  0.650 
     D   301   299 3   302     3     0     0    64   141  -3.410  -2.706  -0.410                         
    IL   302   302 3   302     3     1     1    74   150  -0.346  -2.242  -9.186                          0.000  0.000  0.000  0.000 
                                             [ MATL   80 ]    104      - a - - -
    ML   303   302 3   305     3     1     1    17    35 -10.372  -0.042  -5.178                          0.323 -0.237  0.219 -0.439 
     D   304   302 3   305     3     0     0    15    33 -10.940  -4.145  -0.085                         
    IL   305   305 3   305     3     1     1    22    40  -1.442  -0.798  -4.142                          0.000  0.000  0.000  0.000 
                                             [ MATL   81 ]    105      - g - - -
    ML   306   305 3   308     3     1     1    16    34 -10.371  -0.150  -3.354                         -0.032 -0.229  0.447 -0.313 
     D   307   305 3   308     3     0     0    14    32 -10.942  -4.115  -0.087                         
    IL   308   308 3   308     3     1     1    21    39  -1.442  -0.798  -4.142                          0.000  0.000  0.000  0.000 
                                             [ MATL   82 ]    106      - c - - -
    ML   309   308 3   311     3     1     1    14    33 -10.266  -0.004  -8.920                         -0.563  0.959 -1.723  0.107 
     D   310   308 3   311     3     0     0    13    31 -11.113  -0.499  -1.776                         
    IL   311   311 3   311     3     1     1    20    38  -1.442  -0.798  -4.142                          0.000  0.000  0.000  0.000 
                                             [ MATL   83 ]    107      - g - - -
    ML   312   311 3   314     3     1     1    13    31 -10.821  -0.023  -6.018                         -1.257 -0.437  0.749  0.216 
     D   313   311 3   314     3     0     0    12    31  -9.388  -0.767  -1.283                         
    IL   314   314 3   314     3     1     1    19    37  -1.442  -0.798  -4.142                          0.000  0.000  0.000  0.000 
                                             [ MATL   84 ]    108      - g - - -
    ML   315   314 3   317     3     1     1    11    29 -10.909  -0.012  -6.998                         -1.135  0.312  0.397 -0.019 
     D   316   314 3   317     3     0     0    12    30  -8.518  -1.603  -0.582                         
    IL   317   317 3   317     3     1     1    18    36  -1.442  -0.798  -4.142                          0.000  0.000  0.000  0.000 
                                             [ MATL   85 ]    109      - G - - -
    ML   318   317 3   320     2     1     1     1     1       *   0.000                                 -1.401  0.115  1.029 -1.005 
     D   319   317 3   320     2     0     0     0     0       *   0.000                                 
    IL   320   320 3   320     2     1     1    13    28  -1.823  -0.479                                  0.000  0.000  0.000  0.000 
                                             [ END    86 ]      -      - - - - -
     E   321   320 3    -1     0     0     0     0     0                                                 
//
HMMER3/f [3.1b3 | July 2016]
NAME  Acidobacteria
LENG  106
MAXL  263
ALPH  RNA
RF    no
MM    no
CONS  yes
CS    yes
MAP   yes
DATE  Mon Dec  7 11:10:14 2020
NSEQ  120
EFFN  59.359131
CKSUM 4293880358
STATS LOCAL MSV       -9.3296  0.71830
STATS LOCAL VITERBI  -10.3743  0.71830
STATS LOCAL FORWARD   -2.5924  0.71830
HMM          A        C        G        U   
            m->m     m->i     m->d     i->m     i->i     d->m     d->d
  COMPO   1.65839  1.18138  1.27498  1.49940
          1.38629  1.38629  1.38629  1.38629
          0.00420  6.16817  6.16817  1.46634  0.26236  0.00000        *
      1   1.73219  3.14931  0.30047  3.22507      1 G - - <
          1.38629  1.38629  1.38629  1.38629
          0.00420  6.16817  6.16817  1.46634  0.26236  1.09861  0.40547
      2   3.90091  0.38381  2.14639  1.70589      2 C - - <
          1.38629  1.38629  1.38629  1.38629
          0.00420  6.16817  6.16817  1.46634  0.26236  1.09861  0.40547
      3   3.11446  0.07713  6.00579  3.59839      3 C - - <
          1.38629  1.38629  1.38629  1.38629
          0.00420  6.16817  6.16817  1.46634  0.26236  1.09861  0.40547
      4   6.04026  2.47612  3.66947  0.11872      4 U - - <
          1.38629  1.38629  1.38629  1.38629
          0.00420  6.16817  6.16817  1.46634  0.26236  1.09861  0.40547
      5   0.00609  6.41816  5.89805  6.37772      5 A - - <
          1.38629  1.38629  1.38629  1.38629
          0.00420  6.16817  6.16817  1.46634  0.26236  1.09861  0.40547
      6   0.00613  6.41149  5.89353  6.36878      6 A - - <
          1.38629  1.38629  1.38629  1.38629
          0.00420  6.16817  6.16817  1.46634  0.26236  1.09861  0.40547
      7   7.04053  0.00321  7.09143  6.50620      7 C - - <
          1.38629  1.38629  1.38629  1.38629
          0.47887  0.97175  6.16817  0.64976  0.73851  1.09861  0.40547
      8   0.58989  2.11934  1.66050  1.99911     10 A - - -
          1.38629  1.38629  1.38629  1.38629
          0.00420  6.16817  6.16817  1.46634  0.26236  1.09861  0.40547
      9   0.72813  1.40735  2.56989  1.63039     11 a - - -
          1.38629  1.38629  1.38629  1.38629
          0.39375  6.16817  1.12892  1.46634  0.26236  1.09861  0.40547
     10   2.16448  0.71888  1.65685  1.57430     12 c - - -
          1.38629  1.38629  1.38629  1.38629
          0.00619  5.78061  5.78061  1.46634  0.26236  2.59628  0.07748
     11   3.74279  1.17117  1.64522  0.74795     13 u - - -
          1.38629  1.38629  1.38629  1.38629
          0.02833  5.81297  3.69114  1.46634  0.26236  0.16647  1.87499
     12   3.76919  0.42536  1.15975  4.62201     14 C - - -
          1.38629  1.38629  1.38629  1.38629
          0.00446  6.10840  6.10840  1.46634  0.26236  0.06739  2.73079
     13   1.52508  1.47316  0.64406  3.57409     15 G - - <
          1.38629  1.38629  1.38629  1.38629
          0.00420  6.16817  6.16817  1.46634  0.26236  1.09861  0.40547
     14   2.12726  1.69097  2.67984  0.46534     16 U - - <
          1.38629  1.38629  1.38629  1.38629
          0.00420  6.16817  6.16817  1.46634  0.26236  1.09861  0.40547
     15   6.00130  2.70541  5.95983  0.07461     17 U - - <
          1.38629  1.38629  1.38629  1.38629
          0.00420  6.16817  6.16817  1.46634  0.26236  1.09861  0.40547
     16   4.16297  1.00010  0.70267  2.10918     18 g - - -
          1.38629  1.38629  1.38629  1.38629
          0.00420  6.16817  6.16817  1.46634  0.26236  1.09861  0.40547
     17   0.50163  1.83303  1.46702  5.54150     19 A - - <
          1.38629  1.38629  1.38629  1.38629
          0.00420  6.16817  6.16817  1.46634  0.26236  1.09861  0.40547
     18   0.00593  6.44665  5.91726  6.41611     20 A - - <
          1.38629  1.38629  1.38629  1.38629
          0.00420  6.16817  6.16817  1.46634  0.26236  1.09861  0.40547
     19   5.60691  0.95521  0.50352  4.93444     21 G - - <
          1.38629  1.38629  1.38629  1.38629
          0.00420  6.16817  6.16817  1.46634  0.26236  1.09861  0.40547
     20   5.80950  0.24421  1.59161  4.59750     22 C - - <
          1.38629  1.38629  1.38629  1.38629
          0.02584  6.16817  3.75451  1.46634  0.26236  1.09861  0.40547
     21   2.80727  1.25581  0.98743  1.26495     23 g - - <
          1.38629  1.38629  1.38629  1.38629
          0.05113  6.14662  3.04266  1.46634  0.26236  2.57830  0.07894
     22   2.38893  6.47328  0.10071  5.97794     24 G - - -
          1.38629  1.38629  1.38629  1.38629
          0.01044  6.09998  4.81076  1.46634  0.26236  3.53982  0.02945
     23   0.46128  2.49167  1.53288  2.64734     25 A - - -
          1.38629  1.38629  1.38629  1.38629
          0.00452  6.09407  6.09407  1.46634  0.26236  0.05543  2.92022
     24   2.12558  0.63510  1.20743  2.96054     26 C - - <
          1.38629  1.38629  1.38629  1.38629
          0.01621  6.16817  4.27012  1.46634  0.26236  1.09861  0.40547
     25   2.85992  0.92900  0.71972  2.79870     27 g - - <
          1.38629  1.38629  1.38629  1.38629
          0.02440  6.15621  3.81737  1.46634  0.26236  0.26215  1.46705
     26   2.95713  1.59137  0.41241  2.49699     28 G - - <
          1.38629  1.38629  1.38629  1.38629
          0.64301  0.77418  4.32706  0.00924  4.68841  2.51521  0.08430
     27   2.10398  0.73431  1.07966  2.83903     30 c - - -
          1.38629  1.38629  1.38629  1.38629
          0.00433  6.13721  6.13721  1.46634  0.26236  1.04371  0.43409
     28   1.24637  1.64937  0.95280  2.00529     31 g - - <
          1.38629  1.38629  1.38629  1.38629
          0.04045  6.14834  3.28323  1.46634  0.26236  2.51521  0.08430
     29   1.55769  0.79532  1.60357  1.98948     32 c - - <
          1.38629  1.38629  1.38629  1.38629
          0.20917  6.11233  1.67918  1.46634  0.26236  0.49943  0.93363
     30   1.41040  1.82614  1.09050  1.35143     33 g - - <
          1.38629  1.38629  1.38629  1.38629
          0.00521  5.95258  5.95258  1.46634  0.26236  0.49241  0.94457
     31   1.54565  1.15793  1.22874  1.71464     34 c - - _
          1.38629  1.38629  1.38629  1.38629
          0.11061  6.09165  2.27834  1.46634  0.26236  3.64180  0.02655
     32   1.87610  1.23228  1.22985  1.33618     35 g - - _
          1.38629  1.38629  1.38629  1.38629
          0.05131  5.98607  3.04699  1.46634  0.26236  0.66881  0.71809
     33   1.21383  1.25668  1.66985  1.46936     36 a - - _
          1.38629  1.38629  1.38629  1.38629
          0.09912  6.04310  2.38603  1.46634  0.26236  0.37811  1.15568
     34   1.72179  1.59938  0.73765  1.95903     37 g - - _
          1.38629  1.38629  1.38629  1.38629
          0.09759  6.04726  2.40117  1.46634  0.26236  4.04933  0.01759
     35   1.69094  0.86678  1.39638  1.91151     38 c - - _
          1.38629  1.38629  1.38629  1.38629
          0.00520  5.95487  5.95487  1.46634  0.26236  1.55395  0.23751
     36   2.17967  2.21607  0.71188  1.24770     39 g - - _
          1.38629  1.38629  1.38629  1.38629
          0.00495  6.00301  6.00301  1.46634  0.26236  1.96481  0.15104
     37   2.13670  1.41177  1.83351  0.73732     40 u - - _
          1.38629  1.38629  1.38629  1.38629
          0.01871  6.02647  4.12777  1.46634  0.26236  0.40231  1.10495
     38   1.64271  1.47393  1.14335  1.35182     41 g - - _
          1.38629  1.38629  1.38629  1.38629
          0.03551  6.11313  3.42114  1.46634  0.26236  0.07261  2.65878
     39   2.12797  1.09000  0.95739  1.82752     42 g - - _
          1.38629  1.38629  1.38629  1.38629
          0.00432  6.13891  6.13891  1.46634  0.26236  0.40702  1.09550
     40   1.55230  1.92632  0.93100  1.39272     43 g - - _
          1.38629  1.38629  1.38629  1.38629
          0.41321  1.08955  6.16059  2.35119  0.10010  1.88774  0.16418
     41   2.57513  1.42152  1.85965  0.64097     61 U - - _
          1.38629  1.38629  1.38629  1.38629
          0.00423  6.16059  6.16059  1.46634  0.26236  1.88774  0.16418
     42   2.76338  0.87068  1.80427  1.03941     62 c - - _
          1.38629  1.38629  1.38629  1.38629
          0.00423  6.16059  6.16059  1.46634  0.26236  1.88774  0.16418
     43   2.14017  2.05657  1.26691  0.74914     63 u - - _
          1.38629  1.38629  1.38629  1.38629
          0.03114  6.16059  3.55606  1.46634  0.26236  0.36072  1.19459
     44   2.74937  0.34794  2.11758  2.21117     64 C - - _
          1.38629  1.38629  1.38629  1.38629
          0.00431  6.14158  6.14158  1.46634  0.26236  0.49843  0.93518
     45   1.07164  1.32614  1.22384  2.32327     65 a - - _
          1.38629  1.38629  1.38629  1.38629
          0.05622  6.15955  2.94593  1.46634  0.26236  1.95921  0.15195
     46   1.59031  1.18316  1.48953  1.33048     66 c - - _
          1.38629  1.38629  1.38629  1.38629
          0.04271  6.10780  3.22929  1.46634  0.26236  0.06677  2.73964
     47   2.50965  0.92535  1.48379  1.21896     67 c - - _
          1.38629  1.38629  1.38629  1.38629
          0.00435  6.13236  6.13236  1.46634  0.26236  0.10655  2.29191
     48   1.80596  0.87224  1.65594  1.48387     68 c - - _
          1.38629  1.38629  1.38629  1.38629
          0.03993  6.16817  3.29560  1.46634  0.26236  1.09861  0.40547
     49   1.49374  2.34110  0.92988  1.25651     69 g - - _
          1.38629  1.38629  1.38629  1.38629
          0.00435  6.13259  6.13259  1.46634  0.26236  0.86188  0.54881
     50   2.01879  0.89631  1.48451  1.45887     70 c - - _
          1.38629  1.38629  1.38629  1.38629
          0.07798  6.14834  2.61892  1.46634  0.26236  2.51521  0.08430
     51   1.48228  1.22085  0.93173  2.47660     71 g - - _
          1.38629  1.38629  1.38629  1.38629
          0.04216  6.07497  3.24463  1.46634  0.26236  3.81713  0.02224
     52   1.33974  1.26178  1.65391  1.33319     72 c - - _
          1.38629  1.38629  1.38629  1.38629
          0.06205  6.03760  2.85109  1.46634  0.26236  1.28747  0.32292
     53   1.90113  1.58521  1.10831  1.15335     73 g - - _
          1.38629  1.38629  1.38629  1.38629
          0.03479  6.02013  3.44938  1.46634  0.26236  1.04291  0.43452
     54   1.43331  1.17551  1.92607  1.18057     74 c - - _
          1.38629  1.38629  1.38629  1.38629
          0.01616  6.04681  4.29310  1.46634  0.26236  2.09607  0.13118
     55   1.85010  0.85664  1.59863  1.53240     75 c - - _
          1.38629  1.38629  1.38629  1.38629
          0.02355  6.04987  3.86717  1.46634  0.26236  1.56370  0.23491
     56   1.81130  1.25038  1.61607  1.04559     76 u - - _
          1.38629  1.38629  1.38629  1.38629
          0.52830  6.05670  0.89637  1.46634  0.26236  3.97676  0.01892
     57   1.71719  0.88441  1.42315  1.79264     77 c - - _
          1.38629  1.38629  1.38629  1.38629
          2.18884  0.12328  5.53632  1.73385  0.19432  0.24399  1.53013
     58   2.37796  0.61757  2.03997  1.43558     85 C - - _
          1.38629  1.38629  1.38629  1.38629
          0.00466  6.06438  6.06438  1.46634  0.26236  3.91309  0.02018
     59   2.38833  2.21891  0.38169  2.14747     86 G - - _
          1.38629  1.38629  1.38629  1.38629
          0.00466  6.06438  6.06438  1.46634  0.26236  2.19391  0.11820
     60   1.46231  1.31654  1.73989  1.12486     87 u - - _
          1.38629  1.38629  1.38629  1.38629
          0.03611  6.07497  3.40625  1.46634  0.26236  3.81713  0.02224
     61   1.52661  0.97034  1.77280  1.45277     88 c - - _
          1.38629  1.38629  1.38629  1.38629
          0.00476  6.04362  6.04362  1.46634  0.26236  2.11919  0.12798
     62   2.13702  0.86236  1.44993  1.49058     89 c - - _
          1.38629  1.38629  1.38629  1.38629
          0.06243  6.05793  2.84416  1.46634  0.26236  3.96689  0.01911
     63   1.51242  1.00202  1.14166  2.37302     90 c - - _
          1.38629  1.38629  1.38629  1.38629
          0.18378  6.00047  1.79938  1.46634  0.26236  2.47191  0.08820
     64   1.79467  1.00961  1.48098  1.41864     91 c - - _
          1.38629  1.38629  1.38629  1.38629
          0.08024  5.83870  2.60104  1.46634  0.26236  2.08588  0.13262
     65   1.77910  1.51004  1.70600  0.84696     92 u - - _
          1.38629  1.38629  1.38629  1.38629
          0.08913  5.81375  2.49759  1.46634  0.26236  1.74210  0.19256
     66   2.14864  1.42021  1.02290  1.26535     93 g - - _
          1.38629  1.38629  1.38629  1.38629
          0.00603  5.80752  5.80752  1.46634  0.26236  2.60994  0.07638
     67   1.77844  0.83645  1.53826  1.69774     94 c - - _
          1.38629  1.38629  1.38629  1.38629
          0.02213  5.83668  3.96520  1.46634  0.26236  0.91359  0.51263
     68   1.77859  0.95787  1.29789  1.74693     95 c - - _
          1.38629  1.38629  1.38629  1.38629
          0.01357  5.96962  4.51720  1.46634  0.26236  2.61661  0.07586
     69   2.31572  0.78443  1.43112  1.58044     96 c - - _
          1.38629  1.38629  1.38629  1.38629
          0.02604  5.97529  3.76517  1.46634  0.26236  1.41980  0.27676
     70   2.38153  2.09413  1.33274  0.65266     97 U - - _
          1.38629  1.38629  1.38629  1.38629
          0.35983  6.00496  1.20485  1.46634  0.26236  4.31584  0.01345
     71   2.44546  0.84151  2.53379  0.90908     98 c - - _
          1.38629  1.38629  1.38629  1.38629
          0.94268  0.54616  3.46587  1.58365  0.22970  1.79018  0.18264
     72   1.15698  1.52655  1.18263  1.82133    104 a - - _
          1.38629  1.38629  1.38629  1.38629
          0.03333  5.73213  3.52204  1.46634  0.26236  2.95935  0.05325
     73   1.44782  1.51843  1.01444  1.69686    105 g - - _
          1.38629  1.38629  1.38629  1.38629
          0.11052  5.73144  2.28880  1.46634  0.26236  2.93681  0.05449
     74   1.85117  0.66080  2.73122  1.34182    106 C - - _
          1.38629  1.38629  1.38629  1.38629
          0.00701  5.65690  5.65690  1.46634  0.26236  0.33547  1.25528
     75   2.52451  1.68689  0.81446  1.23124    107 g - - _
          1.38629  1.38629  1.38629  1.38629
          0.01917  6.04975  4.09677  1.46634  0.26236  0.50134  0.93070
     76   2.39177  1.12973  1.06205  1.42851    108 g - - _
          1.38629  1.38629  1.38629  1.38629
          0.01110  6.11160  4.73024  1.46634  0.26236  1.09725  0.40615
     77   2.55985  1.25492  0.64413  2.18510    109 G - - _
          1.38629  1.38629  1.38629  1.38629
          0.05896  6.12434  2.89917  1.46634  0.26236  0.66260  0.72466
     78   1.98888  1.05552  1.48449  1.24299    110 c - - >
          1.38629  1.38629  1.38629  1.38629
          0.04056  6.09534  3.28348  1.46634  0.26236  0.37288  1.16714
     79   2.24387  1.28505  0.83973  1.68477    111 g - - >
          1.38629  1.38629  1.38629  1.38629
          0.00443  6.11435  6.11435  1.46634  0.26236  0.52071  0.90165
     80   2.27560  0.86785  1.41883  1.44640    112 c - - >
          1.38629  1.38629  1.38629  1.38629
          0.44527  1.07731  3.97185  0.94131  0.49449  0.55542  0.85293
     81   2.91462  0.92047  0.69261  3.05387    117 G - - -
          1.38629  1.38629  1.38629  1.38629
          0.02037  6.14466  4.01641  1.46634  0.26236  0.46874  0.98294
     82   3.61621  0.33196  1.69857  2.62203    118 C - - >
          1.38629  1.38629  1.38629  1.38629
          0.10957  6.14556  2.28635  1.46634  0.26236  0.15816  1.92217
     83   3.06933  0.70274  0.94827  2.64633    119 c - - >
          1.38629  1.38629  1.38629  1.38629
          0.00465  6.06583  6.06583  1.46634  0.26236  0.11282  2.23782
     84   2.62771  1.24657  0.68614  1.98959    120 G - - >
          1.38629  1.38629  1.38629  1.38629
          0.00982  6.16128  4.87206  1.46634  0.26236  0.38390  1.14318
     85   5.49106  0.08490  3.18425  3.32795    121 C - - -
          1.38629  1.38629  1.38629  1.38629
          0.03787  3.35078  6.16264  0.73535  0.65266  0.43888  1.03496
     86   1.14605  0.83277  1.58513  3.16192    124 c - - >
          1.38629  1.38629  1.38629  1.38629
          0.00420  6.16817  6.16817  1.46634  0.26236  1.09861  0.40547
     87   4.89718  1.68111  0.22002  5.55583    125 G - - >
          1.38629  1.38629  1.38629  1.38629
          0.00420  6.16817  6.16817  1.46634  0.26236  1.09861  0.40547
     88   5.20681  0.47879  0.99413  5.30977    126 C - - >
          1.38629  1.38629  1.38629  1.38629
          0.00420  6.16817  6.16817  1.46634  0.26236  1.09861  0.40547
     89   7.16862  6.50373  6.43499  0.00388    127 U - - >
          1.38629  1.38629  1.38629  1.38629
          0.00420  6.16817  6.16817  1.46634  0.26236  1.09861  0.40547
     90   5.70689  1.55908  1.82824  0.46896    128 U - - >
          1.38629  1.38629  1.38629  1.38629
          0.00420  6.16817  6.16817  1.46634  0.26236  1.09861  0.40547
     91   0.15386  2.17753  3.63823  5.81367    129 A - - >
          1.38629  1.38629  1.38629  1.38629
          0.00420  6.16817  6.16817  1.46634  0.26236  1.09861  0.40547
     92   0.36100  3.42806  2.02479  1.97653    130 A - - >
          1.38629  1.38629  1.38629  1.38629
          0.00420  6.16817  6.16817  1.46634  0.26236  1.09861  0.40547
     93   2.34214  0.84791  1.37580  1.50089    131 c - - >
          1.38629  1.38629  1.38629  1.38629
          0.04692  6.16817  3.12950  1.46634  0.26236  1.09861  0.40547
     94   4.30472  1.11006  2.14231  0.61698    132 U - - -
          1.38629  1.38629  1.38629  1.38629
          0.17369  6.12563  1.84988  1.46634  0.26236  0.33018  1.26866
     95   3.36145  0.64438  1.10716  2.20883    133 C - - -
          1.38629  1.38629  1.38629  1.38629
          0.00499  5.99631  5.99631  1.46634  0.26236  0.08566  2.49992
     96   2.33723  0.98772  0.69059  3.51660    134 G - - -
          1.38629  1.38629  1.38629  1.38629
          0.60039  0.80010  6.15883  0.39614  1.11752  0.31342  1.31282
     97   0.98590  2.16414  1.43234  1.29719    137 a - - -
          1.38629  1.38629  1.38629  1.38629
          0.01959  6.16817  4.05674  1.46634  0.26236  1.09861  0.40547
     98   2.14357  1.28817  0.94165  1.52784    138 g - - -
          1.38629  1.38629  1.38629  1.38629
          0.00426  6.15284  6.15284  1.46634  0.26236  0.21683  1.63511
     99   4.05261  0.13808  5.58271  2.22721    139 C - - -
          1.38629  1.38629  1.38629  1.38629
          0.00420  6.16817  6.16817  1.46634  0.26236  1.09861  0.40547
    100   6.28317  7.17909  0.00331  7.30769    140 G - - >
          1.38629  1.38629  1.38629  1.38629
          0.00420  6.16817  6.16817  1.46634  0.26236  1.09861  0.40547
    101   7.13271  6.49269  6.42320  0.00394    141 U - - >
          1.38629  1.38629  1.38629  1.38629
          0.00420  6.16817  6.16817  1.46634  0.26236  1.09861  0.40547
    102   7.16186  6.50167  6.43279  0.00389    142 U - - >
          1.38629  1.38629  1.38629  1.38629
          0.00420  6.16817  6.16817  1.46634  0.26236  1.09861  0.40547
    103   0.07242  4.41751  2.90365  5.81750    143 A - - >
          1.38629  1.38629  1.38629  1.38629
          0.00420  6.16817  6.16817  1.46634  0.26236  1.09861  0.40547
    104   4.86619  6.14090  0.07148  2.82807    144 G - - >
          1.38629  1.38629  1.38629  1.38629
          0.00420  6.16817  6.16817  1.46634  0.26236  1.09861  0.40547
    105   1.59279  2.93265  0.33127  3.67396    145 G - - >
          1.38629  1.38629  1.38629  1.38629
          0.00420  6.16817  6.16817  1.46634  0.26236  1.09861  0.40547
    106   3.85463  0.25347  2.87336  1.92274    146 C - - >
          1.38629  1.38629  1.38629  1.38629
          0.00210  6.16607        *  1.46634  0.26236  0.00000        *
//
INFERNAL1/a [1.1.2 | July 2016]
NAME     Deltaproteobacteria
STATES   265
NODES    68
CLEN     87
W        201
ALPH     RNA
RF       no
CONS     yes
MAP      yes
DATE     Wed Dec  2 14:03:18 2020
PBEGIN   0.05
PEND     0.05
WBETA    1e-07
QDBBETA1 1e-07
QDBBETA2 1e-15
N2OMEGA  1.52588e-05
N3OMEGA  1.52588e-05
ELSELF   -0.08926734
NSEQ     72
EFFN     8.696777
CKSUM    1901077162
NULL     0.000  0.000  0.000  0.000 
EFP7GF   -12.9400 0.71872
ECMLC    0.61529    -5.58173     3.11119     1600000      252397  0.004754
ECMGC    0.41649   -13.82643    -3.12306     1600000       34520  0.011587
ECMLI    0.57807    -4.13277     4.71992     1600000      200299  0.005991
ECMGI    0.47357    -7.93726     1.39244     1600000       33181  0.012055
CM
                                             [ ROOT    0 ]      -      - - - - -
     S     0    -1 0     1     4     1     1   201   330  -8.495  -8.702  -0.018  -7.116                 
    IL     1     1 2     1     4     8    39   203   333  -1.686  -2.369  -1.117  -4.855                  0.000  0.000  0.000  0.000 
    IR     2     2 3     2     3     7    39   203   332  -1.442  -0.798  -4.142                          0.000  0.000  0.000  0.000 
                                             [ MATL    1 ]      1      - a - - -
    ML     3     2 3     5     3     9    39   201   331  -9.442  -0.007  -8.096                          0.238 -0.504  0.110  0.051 
     D     4     2 3     5     3     4    33   199   329  -6.174  -1.687  -0.566                         
    IL     5     5 3     5     3     7    38   202   331  -1.442  -0.798  -4.142                          0.000  0.000  0.000  0.000 
                                             [ MATL    2 ]      2      - c - - -
    ML     6     5 3     8     3     8    38   200   330  -9.770  -0.007  -8.088                         -1.406  0.951 -0.759  0.136
[truncated: 303,118 more chars]
